# Supplementary material for: Testing the limits: serial crystallography using unpatterned fixed targets
Source: IUCrJ. 2025 Oct 13;12(Pt 6):692–709. doi: 10.1107/S2052252525008371 (PMC12573926; doi:10.1107/S2052252525008371)
Supplement: Supplementary file 2 [file m-12-00692-sup2.xlsx]

## Sheet: T(r,t) Numerical Solution
Temperature Profile T(r,t) in SOS film following heat absorption from X-ray pulse						TEMPERATURE (r,t)
R.B. Doak, Max-Planck-Institut med. Forschung, 18-Apr-2025							r (m)=	-0.0001005	-9.95e-05	-9.85e-05	-9.75e-05	-9.65e-05	-9.55e-05	-9.45e-05	-9.35e-05	-9.25e-05	-9.15e-05	-9.05e-05	-8.95e-05	-8.85e-05	-8.75e-05	-8.65e-05	-8.55e-05	-8.45e-05	-8.35e-05	-8.25e-05	-8.15e-05	-8.05e-05	-7.95e-05	-7.85e-05	-7.75e-05	-7.65e-05	-7.55e-05	-7.45e-05	-7.35e-05	-7.25e-05	-7.15e-05	-7.05e-05	-6.95e-05	-6.85e-05	-6.75e-05	-6.65e-05	-6.55e-05	-6.45e-05	-6.35e-05	-6.25e-05	-6.15e-05	-6.05e-05	-5.95e-05
						time (sec)
SOS Sample Mass and Thermal Characteristics						0	T(r,0)=	21	21	21	21	21	21	21	21	21	21	21	21	21	21	21	21	21	21	21	21	21	21	21	21	21	21	21	21	21	21	21	21	21	21	21	21	21	21	21	21	21	21
SOS sample	Vaseline	---				5e-06		21	21	21	21	21	21	21	21	21	21	21	21	21	21	21	21	21	21	21	21	21	21	21	21	21	21	21	21	21	21	21	21	21	21	21	21	21	21	21	21	21	21
SOS sample thermal conductivity, k	0.1159	W/(K m)				1e-05		21	21	21	21	21	21	21	21	21	21	21	21	21	21	21	21	21	21	21	21	21	21	21	21	21	21	21	21	21	21	21	21	21	21	21	21	21	21	21	21	21	21
SOS sample mass density, r	850	kg/m^3				1.5e-05		21	21	21	21	21	21	21	21	21	21	21	21	21	21	21	21	21	21	21	21	21	21	21	21	21	21	21	21	21	21	21	21	21	21	21	21	21	21	21	21	21	21
SOS sample mass heat capacity, c_p	3131	J/(kg K)				2e-05		21	21	21	21	21	21	21	21	21	21	21	21	21	21	21	21	21	21	21	21	21	21	21	21	21	21	21	21	21	21	21	21	21	21	21	21	21	21	21	21	21	21
SOS sample volumetric heat capacity, c_p|vol	2661350	J/m^3 K)				2.5e-05		21	21	21	21	21	21	21	21	21	21	21	21	21	21	21	21	21	21	21	21	21	21	21	21	21	21	21	21	21	21	21	21	21	21	21	21	21	21	21	21	21	21
k/(r c_p ) = (k/c_p|vol)	4.35493e-08	m^2/s				3e-05		21	21	21	21	21	21	21	21	21	21	21	21	21	21	21	21	21	21	21	21	21	21	21	21	21	21	21	21	21	21	21	21	21	21	21	21	21	21	21	21	21	21
						3.5e-05		21	21	21	21	21	21	21	21	21	21	21	21	21	21	21	21	21	21	21	21	21	21	21	21	21	21	21	21	21	21	21	21	21	21	21	21	21	21	21	21	21	21
Parameters for Numerical Solution						4e-05		21	21	21	21	21	21	21	21	21	21	21	21	21	21	21	21	21	21	21	21	21	21	21	21	21	21	21	21	21	21	21	21	21	21	21	21	21	21	21	21	21	21
del_r	1e-06	m				4.5e-05		21	21	21	21	21	21	21	21	21	21	21	21	21	21	21	21	21	21	21	21	21	21	21	21	21	21	21	21	21	21	21	21	21	21	21	21	21	21	21	21	21	21
del_t	5e-06	s				5e-05		21	21	21	21	21	21	21	21	21	21	21	21	21	21	21	21	21	21	21	21	21	21	21	21	21	21	21	21	21	21	21	21	21	21	21	21	21	21	21	21	21	21
x (characteristic dimensionless parameter)	0.217747	dimensionless				5.5e-05		21	21	21	21	21	21	21	21	21	21	21	21	21	21	21	21	21	21	21	21	21	21	21	21	21	21	21	21	21	21	21	21	21	21	21	21	21	21	21	21	21	21
						6e-05		21	21	21	21	21	21	21	21	21	21	21	21	21	21	21	21	21	21	21	21	21	21	21	21	21	21	21	21	21	21	21	21	21	21	21	21	21	21	21	21	21	21
Smooth Continuous Initial Profile T(r,0)						6.5e-05		21	21	21	21	21	21	21	21	21	21	21	21	21	21	21	21	21	21	21	21	21	21	21	21	21	21	21	21	21	21	21	21	21	21	21	21	21	21	21	21	21	21
X-ray focal spot radius, HWHM, a	2.5e-06	m				7e-05		21	21	21	21	21	21	21	21	21	21	21	21	21	21	21	21	21	21	21	21	21	21	21	21	21	21	21	21	21	21	21	21	21	21	21	21	21	21	21	21	21	21
X-ray spot edge width, b	2e-07	m				7.5e-05		21	21	21	21	21	21	21	21	21	21	21	21	21	21	21	21	21	21	21	21	21	21	21	21	21	21	21	21	21	21	21	21	21	21	21	21	21	21	21	21	21	21
Initial temperature rise at focal spot center, T_max	100	C				8e-05		21	21	21	21	21	21	21	21	21	21	21	21	21	21	21	21	21	21	21	21	21	21	21	21	21	21	21	21	21	21	21	21	21	21	21	21	21	21	21	21	21	21
Ambient Temperature, T_amb	21	C				8.5e-05		21	21	21	21	21	21	21	21	21	21	21	21	21	21	21	21	21	21	21	21	21	21	21	21	21	21	21	21	21	21	21	21	21	21	21	21	21	21	21	21	21	21
						9e-05		21	21	21	21	21	21	21	21	21	21	21	21	21	21	21	21	21	21	21	21	21	21	21	21	21	21	21	21	21	21	21	21	21	21	21	21	21	21	21	21	21	21
						9.5e-05		21	21	21	21	21	21	21	21	21	21	21	21	21	21	21	21	21	21	21	21	21	21	21	21	21	21	21	21	21	21	21	21	21	21	21	21	21	21	21	21	21	21
						0.0001		21	21	21	21	21	21	21	21	21	21	21	21	21	21	21	21	21	21	21	21	21	21	21	21	21	21	21	21	21	21	21	21	21	21	21	21	21	21	21	21	21	21
						0.000105		21	21	21	21	21	21	21	21	21	21	21	21	21	21	21	21	21	21	21	21	21	21	21	21	21	21	21	21	21	21	21	21	21	21	21	21	21	21	21	21	21	21
						0.00011		21	21	21	21	21	21	21	21	21	21	21	21	21	21	21	21	21	21	21	21	21	21	21	21	21	21	21	21	21	21	21	21	21	21	21	21	21	21	21	21	21	21
Typical SOS Scan Parameters (for information only, not used in calculation)						0.000115		21	21	21	21	21	21	21	21	21	21	21	21	21	21	21	21	21	21	21	21	21	21	21	21	21	21	21	21	21	21	21	21	21	21	21	21	21	21	21	21	21	21
Intra-line step size	20	micron				0.00012		21	21	21	21	21	21	21	21	21	21	21	21	21	21	21	21	21	21	21	21	21	21	21	21	21	21	21	21	21	21	21	21	21	21	21	21	21	21	21	21	21	21
Inter-line step size	50	micron				0.000125		21	21	21	21	21	21	21	21	21	21	21	21	21	21	21	21	21	21	21	21	21	21	21	21	21	21	21	21	21	21	21	21	21	21	21	21	21	21	21	21	21	21
Length of one scan line	20	mm				0.00013		21	21	21	21	21	21	21	21	21	21	21	21	21	21	21	21	21	21	21	21	21	21	21	21	21	21	21	21	21	21	21	21	21	21	21	21	21	21	21	21	21	21
X-ray exposure rate	200	Hz				0.000135		21	21	21	21	21	21	21	21	21	21	21	21	21	21	21	21	21	21	21	21	21	21	21	21	21	21	21	21	21	21	21	21	21	21	21	21	21	21	21	21	21	21
Number of X-ray exposures per scan line	400	#				0.00014		21	21	21	21	21	21	21	21	21	21	21	21	21	21	21	21	21	21	21	21	21	21	21	21	21	21	21	21	21	21	21	21	21	21	21	21	21	21	21	21	21	21
Time separation of "on-the-fly" X-ray exposures	2.5	ms				0.000145		21	21	21	21	21	21	21	21	21	21	21	21	21	21	21	21	21	21	21	21	21	21	21	21	21	21	21	21	21	21	21	21	21	21	21	21	21	21	21	21	21	21
Return Time (one scan line across and back)	2	s				0.00015		21	21	21	21	21	21	21	21	21	21	21	21	21	21	21	21	21	21	21	21	21	21	21	21	21	21	21	21	21	21	21	21	21	21	21	21	21	21	21	21	21	21
						0.000155		21	21	21	21	21	21	21	21	21	21	21	21	21	21	21	21	21	21	21	21	21	21	21	21	21	21	21	21	21	21	21	21	21	21	21	21	21	21	21	21	21	21
						0.00016		21	21	21	21	21	21	21	21	21	21	21	21	21	21	21	21	21	21	21	21	21	21	21	21	21	21	21	21	21	21	21	21	21	21	21	21	21	21	21	21	21	21
						0.000165		21	21	21	21	21	21	21	21	21	21	21	21	21	21	21	21	21	21	21	21	21	21	21	21	21	21	21	21	21	21	21	21	21	21	21	21	21	21	21	21	21	21
						0.00017		21	21	21	21	21	21	21	21	21	21	21	21	21	21	21	21	21	21	21	21	21	21	21	21	21	21	21	21	21	21	21	21	21	21	21	21	21	21	21	21	21	21
						0.000175		21	21	21	21	21	21	21	21	21	21	21	21	21	21	21	21	21	21	21	21	21	21	21	21	21	21	21	21	21	21	21	21	21	21	21	21	21	21	21	21	21	21
						0.00018		21	21	21	21	21	21	21	21	21	21	21	21	21	21	21	21	21	21	21	21	21	21	21	21	21	21	21	21	21	21	21	21	21	21	21	21	21	21	21	21	21	21
						0.000185		21	21	21	21	21	21	21	21	21	21	21	21	21	21	21	21	21	21	21	21	21	21	21	21	21	21	21	21	21	21	21	21	21	21	21	21	21	21	21	21	21	21
						0.00019		21	21	21	21	21	21	21	21	21	21	21	21	21	21	21	21	21	21	21	21	21	21	21	21	21	21	21	21	21	21	21	21	21	21	21	21	21	21	21	21	21	21
						0.000195		21	21	21	21	21	21	21	21	21	21	21	21	21	21	21	21	21	21	21	21	21	21	21	21	21	21	21	21	21	21	21	21	21	21	21	21	21	21	21	21	21	21
						0.0002		21	21	21	21	21	21	21	21	21	21	21	21	21	21	21	21	21	21	21	21	21	21	21	21	21	21	21	21	21	21	21	21	21	21	21	21	21	21	21	21	21	21
						0.000205		21	21	21	21	21	21	21	21	21	21	21	21	21	21	21	21	21	21	21	21	21	21	21	21	21	21	21	21	21	21	21	21	21	21	21	21	21	21	21	21	21	21
						0.00021		21	21	21	21	21	21	21	21	21	21	21	21	21	21	21	21	21	21	21	21	21	21	21	21	21	21	21	21	21	21	21	21	21	21	21	21	21	21	21	21	21	21
						0.000215		21	21	21	21	21	21	21	21	21	21	21	21	21	21	21	21	21	21	21	21	21	21	21	21	21	21	21	21	21	21	21	21	21	21	21	21	21	21	21	21	21	21
						0.00022		21	21	21	21	21	21	21	21	21	21	21	21	21	21	21	21	21	21	21	21	21	21	21	21	21	21	21	21	21	21	21	21	21	21	21	21	21	21	21	21	21	21
						0.000225		21	21	21	21	21	21	21	21	21	21	21	21	21	21	21	21	21	21	21	21	21	21	21	21	21	21	21	21	21	21	21	21	21	21	21	21	21	21	21	21	21	21
						0.00023		21	21	21	21	21	21	21	21	21	21	21	21	21	21	21	21	21	21	21	21	21	21	21	21	21	21	21	21	21	21	21	21	21	21	21	21	21	21	21	21	21	21
						0.000235		21	21	21	21	21	21	21	21	21	21	21	21	21	21	21	21	21	21	21	21	21	21	21	21	21	21	21	21	21	21	21	21	21	21	21	21	21	21	21	21	21	21
						0.00024		21	21	21	21	21	21	21	21	21	21	21	21	21	21	21	21	21	21	21	21	21	21	21	21	21	21	21	21	21	21	21	21	21	21	21	21	21	21	21	21	21	21
						0.000245		21	21	21	21	21	21	21	21	21	21	21	21	21	21	21	21	21	21	21	21	21	21	21	21	21	21	21	21	21	21	21	21	21	21	21	21	21	21	21	21	21	21
						0.00025		21	21	21	21	21	21	21	21	21	21	21	21	21	21	21	21	21	21	21	21	21	21	21	21	21	21	21	21	21	21	21	21	21	21	21	21	21	21	21	21	21	21
						0.000255		21	21	21	21	21	21	21	21	21	21	21	21	21	21	21	21	21	21	21	21	21	21	21	21	21	21	21	21	21	21	21	21	21	21	21	21	21	21	21	21	21	21
						0.00026		21	21	21	21	21	21	21	21	21	21	21	21	21	21	21	21	21	21	21	21	21	21	21	21	21	21	21	21	21	21	21	21	21	21	21	21	21	21	21	21	21	21
						0.000265		21	21	21	21	21	21	21	21	21	21	21	21	21	21	21	21	21	21	21	21	21	21	21	21	21	21	21	21	21	21	21	21	21	21	21	21	21	21	21	21	21	21
						0.00027		21	21	21	21	21	21	21	21	21	21	21	21	21	21	21	21	21	21	21	21	21	21	21	21	21	21	21	21	21	21	21	21	21	21	21	21	21	21	21	21	21	21
						0.000275		21	21	21	21	21	21	21	21	21	21	21	21	21	21	21	21	21	21	21	21	21	21	21	21	21	21	21	21	21	21	21	21	21	21	21	21	21	21	21	21	21	21
						0.00028		21	21	21	21	21	21	21	21	21	21	21	21	21	21	21	21	21	21	21	21	21	21	21	21	21	21	21	21	21	21	21	21	21	21	21	21	21	21	21	21	21	21
						0.000285		21	21	21	21	21	21	21	21	21	21	21	21	21	21	21	21	21	21	21	21	21	21	21	21	21	21	21	21	21	21	21	21	21	21	21	21	21	21	21	21	21	21
						0.00029		21	21	21	21	21	21	21	21	21	21	21	21	21	21	21	21	21	21	21	21	21	21	21	21	21	21	21	21	21	21	21	21	21	21	21	21	21	21	21	21	21	21
						0.000295		21	21	21	21	21	21	21	21	21	21	21	21	21	21	21	21	21	21	21	21	21	21	21	21	21	21	21	21	21	21	21	21	21	21	21	21	21	21	21	21	21	21
						0.0003		21	21	21	21	21	21	21	21	21	21	21	21	21	21	21	21	21	21	21	21	21	21	21	21	21	21	21	21	21	21	21	21	21	21	21	21	21	21	21	21	21	21
						0.000305		21	21	21	21	21	21	21	21	21	21	21	21	21	21	21	21	21	21	21	21	21	21	21	21	21	21	21	21	21	21	21	21	21	21	21	21	21	21	21	21	21	21
						0.00031		21	21	21	21	21	21	21	21	21	21	21	21	21	21	21	21	21	21	21	21	21	21	21	21	21	21	21	21	21	21	21	21	21	21	21	21	21	21	21	21	21	21
						0.000315		21	21	21	21	21	21	21	21	21	21	21	21	21	21	21	21	21	21	21	21	21	21	21	21	21	21	21	21	21	21	21	21	21	21	21	21	21	21	21	21	21	21
						0.00032		21	21	21	21	21	21	21	21	21	21	21	21	21	21	21	21	21	21	21	21	21	21	21	21	21	21	21	21	21	21	21	21	21	21	21	21	21	21	21	21	21	21
						0.000325		21	21	21	21	21	21	21	21	21	21	21	21	21	21	21	21	21	21	21	21	21	21	21	21	21	21	21	21	21	21	21	21	21	21	21	21	21	21	21	21	21	21
						0.00033		21	21	21	21	21	21	21	21	21	21	21	21	21	21	21	21	21	21	21	21	21	21	21	21	21	21	21	21	21	21	21	21	21	21	21	21	21	21	21	21	21	21
						0.000335		21	21	21	21	21	21	21	21	21	21	21	21	21	21	21	21	21	21	21	21	21	21	21	21	21	21	21	21	21	21	21	21	21	21	21	21	21	21	21	21	21	21
						0.00034		21	21	21	21	21	21	21	21	21	21	21	21	21	21	21	21	21	21	21	21	21	21	21	21	21	21	21	21	21	21	21	21	21	21	21	21	21	21	21	21	21	21
						0.000345		21	21	21	21	21	21	21	21	21	21	21	21	21	21	21	21	21	21	21	21	21	21	21	21	21	21	21	21	21	21	21	21	21	21	21	21	21	21	21	21	21	21
						0.00035		21	21	21	21	21	21	21	21	21	21	21	21	21	21	21	21	21	21	21	21	21	21	21	21	21	21	21	21	21	21	21	21	21	21	21	21	21	21	21	21	21	21
						0.000355		21	21	21	21	21	21	21	21	21	21	21	21	21	21	21	21	21	21	21	21	21	21	21	21	21	21	21	21	21	21	21	21	21	21	21	21	21	21	21	21	21	21
						0.00036		21	21	21	21	21	21	21	21	21	21	21	21	21	21	21	21	21	21	21	21	21	21	21	21	21	21	21	21	21	21	21	21	21	21	21	21	21	21	21	21	21	21
						0.000365		21	21	21	21	21	21	21	21	21	21	21	21	21	21	21	21	21	21	21	21	21	21	21	21	21	21	21	21	21	21	21	21	21	21	21	21	21	21	21	21	21	21
						0.00037		21	21	21	21	21	21	21	21	21	21	21	21	21	21	21	21	21	21	21	21	21	21	21	21	21	21	21	21	21	21	21	21	21	21	21	21	21	21	21	21	21	21
						0.000375		21	21	21	21	21	21	21	21	21	21	21	21	21	21	21	21	21	21	21	21	21	21	21	21	21	21	21	21	21	21	21	21	21	21	21	21	21	21	21	21	21	21
						0.00038		21	21	21	21	21	21	21	21	21	21	21	21	21	21	21	21	21	21	21	21	21	21	21	21	21	21	21	21	21	21	21	21	21	21	21	21	21	21	21	21	21	21
						0.000385		21	21	21	21	21	21	21	21	21	21	21	21	21	21	21	21	21	21	21	21	21	21	21	21	21	21	21	21	21	21	21	21	21	21	21	21	21	21	21	21	21	21
						0.00039		21	21	21	21	21	21	21	21	21	21	21	21	21	21	21	21	21	21	21	21	21	21	21	21	21	21	21	21	21	21	21	21	21	21	21	21	21	21	21	21	21	21
						0.000395		21	21	21	21	21	21	21	21	21	21	21	21	21	21	21	21	21	21	21	21	21	21	21	21	21	21	21	21	21	21	21	21	21	21	21	21	21	21	21	21	21	21
						0.0004		21	21	21	21	21	21	21	21	21	21	21	21	21	21	21	21	21	21	21	21	21	21	21	21	21	21	21	21	21	21	21	21	21	21	21	21	21	21	21	21	21	21
						0.000405		21	21	21	21	21	21	21	21	21	21	21	21	21	21	21	21	21	21	21	21	21	21	21	21	21	21	21	21	21	21	21	21	21	21	21	21	21	21	21	21	21	21
						0.00041		21	21	21	21	21	21	21	21	21	21	21	21	21	21	21	21	21	21	21	21	21	21	21	21	21	21	21	21	21	21	21	21	21	21	21	21	21	21	21	21	21	21
						0.000415		21	21	21	21	21	21	21	21	21	21	21	21	21	21	21	21	21	21	21	21	21	21	21	21	21	21	21	21	21	21	21	21	21	21	21	21	21	21	21	21	21	21
						0.00042		21	21	21	21	21	21	21	21	21	21	21	21	21	21	21	21	21	21	21	21	21	21	21	21	21	21	21	21	21	21	21	21	21	21	21	21	21	21	21	21	21	21
						0.000425		21	21	21	21	21	21	21	21	21	21	21	21	21	21	21	21	21	21	21	21	21	21	21	21	21	21	21	21	21	21	21	21	21	21	21	21	21	21	21	21	21	21
						0.00043		21	21	21	21	21	21	21	21	21	21	21	21	21	21	21	21	21	21	21	21	21	21	21	21	21	21	21	21	21	21	21	21	21	21	21	21	21	21	21	21	21	21
						0.000435		21	21	21	21	21	21	21	21	21	21	21	21	21	21	21	21	21	21	21	21	21	21	21	21	21	21	21	21	21	21	21	21	21	21	21	21	21	21	21	21	21	21
						0.00044		21	21	21	21	21	21	21	21	21	21	21	21	21	21	21	21	21	21	21	21	21	21	21	21	21	21	21	21	21	21	21	21	21	21	21	21	21	21	21	21	21	21
						0.000445		21	21	21	21	21	21	21	21	21	21	21	21	21	21	21	21	21	21	21	21	21	21	21	21	21	21	21	21	21	21	21	21	21	21	21	21	21	21	21	21	21	21
						0.00045		21	21	21	21	21	21	21	21	21	21	21	21	21	21	21	21	21	21	21	21	21	21	21	21	21	21	21	21	21	21	21	21	21	21	21	21	21	21	21	21	21	21
						0.000455		21	21	21	21	21	21	21	21	21	21	21	21	21	21	21	21	21	21	21	21	21	21	21	21	21	21	21	21	21	21	21	21	21	21	21	21	21	21	21	21	21	21
						0.00046		21	21	21	21	21	21	21	21	21	21	21	21	21	21	21	21	21	21	21	21	21	21	21	21	21	21	21	21	21	21	21	21	21	21	21	21	21	21	21	21	21	21
						0.000465		21	21	21	21	21	21	21	21	21	21	21	21	21	21	21	21	21	21	21	21	21	21	21	21	21	21	21	21	21	21	21	21	21	21	21	21	21	21	21	21	21	21
						0.00047		21	21	21	21	21	21	21	21	21	21	21	21	21	21	21	21	21	21	21	21	21	21	21	21	21	21	21	21	21	21	21	21	21	21	21	21	21	21	21	21	21	21
						0.000475		21	21	21	21	21	21	21	21	21	21	21	21	21	21	21	21	21	21	21	21	21	21	21	21	21	21	21	21	21	21	21	21	21	21	21	21	21	21	21	21	21	21
						0.00048		21	21	21	21	21	21	21	21	21	21	21	21	21	21	21	21	21	21	21	21	21	21	21	21	21	21	21	21	21	21	21	21	21	21	21	21	21	21	21	21	21	21
						0.000485		21	21	21	21	21	21	21	21	21	21	21	21	21	21	21	21	21	21	21	21	21	21	21	21	21	21	21	21	21	21	21	21	21	21	21	21	21	21	21	21	21	21
						0.00049		21	21	21	21	21	21	21	21	21	21	21	21	21	21	21	21	21	21	21	21	21	21	21	21	21	21	21	21	21	21	21	21	21	21	21	21	21	21	21	21	21	21
						0.000495		21	21	21	21	21	21	21	21	21	21	21	21	21	21	21	21	21	21	21	21	21	21	21	21	21	21	21	21	21	21	21	21	21	21	21	21	21	21	21	21	21	21
						0.0005		21	21	21	21	21	21	21	21	21	21	21	21	21	21	21	21	21	21	21	21	21	21	21	21	21	21	21	21	21	21	21	21	21	21	21	21	21	21	21	21	21	21
						0.000505		21	21	21	21	21	21	21	21	21	21	21	21	21	21	21	21	21	21	21	21	21	21	21	21	21	21	21	21	21	21	21	21	21	21	21	21	21	21	21	21	21	21
						0.00051		21	21	21	21	21	21	21	21	21	21	21	21	21	21	21	21	21	21	21	21	21	21	21	21	21	21	21	21	21	21	21	21	21	21	21	21	21	21	21	21	21	21
						0.000515		21	21	21	21	21	21	21	21	21	21	21	21	21	21	21	21	21	21	21	21	21	21	21	21	21	21	21	21	21	21	21	21	21	21	21	21	21	21	21	21	21	21
						0.00052		21	21	21	21	21	21	21	21	21	21	21	21	21	21	21	21	21	21	21	21	21	21	21	21	21	21	21	21	21	21	21	21	21	21	21	21	21	21	21	21	21	21
						0.000525		21	21	21	21	21	21	21	21	21	21	21	21	21	21	21	21	21	21	21	21	21	21	21	21	21	21	21	21	21	21	21	21	21	21	21	21	21	21	21	21	21	21
						0.00053		21	21	21	21	21	21	21	21	21	21	21	21	21	21	21	21	21	21	21	21	21	21	21	21	21	21	21	21	21	21	21	21	21	21	21	21	21	21	21	21	21	21
						0.000535		21	21	21	21	21	21	21	21	21	21	21	21	21	21	21	21	21	21	21	21	21	21	21	21	21	21	21	21	21	21	21	21	21	21	21	21	21	21	21	21	21	21
						0.00054		21	21	21	21	21	21	21	21	21	21	21	21	21	21	21	21	21	21	21	21	21	21	21	21	21	21	21	21	21	21	21	21	21	21	21	21	21	21	21	21	21	21
						0.000545		21	21	21	21	21	21	21	21	21	21	21	21	21	21	21	21	21	21	21	21	21	21	21	21	21	21	21	21	21	21	21	21	21	21	21	21	21	21	21	21	21	21
						0.00055		21	21	21	21	21	21	21	21	21	21	21	21	21	21	21	21	21	21	21	21	21	21	21	21	21	21	21	21	21	21	21	21	21	21	21	21	21	21	21	21	21	21
						0.000555		21	21	21	21	21	21	21	21	21	21	21	21	21	21	21	21	21	21	21	21	21	21	21	21	21	21	21	21	21	21	21	21	21	21	21	21	21	21	21	21	21	21
						0.00056		21	21	21	21	21	21	21	21	21	21	21	21	21	21	21	21	21	21	21	21	21	21	21	21	21	21	21	21	21	21	21	21	21	21	21	21	21	21	21	21	21	21
						0.000565		21	21	21	21	21	21	21	21	21	21	21	21	21	21	21	21	21	21	21	21	21	21	21	21	21	21	21	21	21	21	21	21	21	21	21	21	21	21	21	21	21	21
						0.00057		21	21	21	21	21	21	21	21	21	21	21	21	21	21	21	21	21	21	21	21	21	21	21	21	21	21	21	21	21	21	21	21	21	21	21	21	21	21	21	21	21	21
						0.000575		21	21	21	21	21	21	21	21	21	21	21	21	21	21	21	21	21	21	21	21	21	21	21	21	21	21	21	21	21	21	21	21	21	21	21	21	21	21	21	21	21	21
						0.00058		21	21	21	21	21	21	21	21	21	21	21	21	21	21	21	21	21	21	21	21	21	21	21	21	21	21	21	21	21	21	21	21	21	21	21	21	21	21	21	21	21	21
						0.000585		21	21	21	21	21	21	21	21	21	21	21	21	21	21	21	21	21	21	21	21	21	21	21	21	21	21	21	21	21	21	21	21	21	21	21	21	21	21	21	21	21	21
						0.00059		21	21	21	21	21	21	21	21	21	21	21	21	21	21	21	21	21	21	21	21	21	21	21	21	21	21	21	21	21	21	21	21	21	21	21	21	21	21	21	21	21	21
						0.000595		21	21	21	21	21	21	21	21	21	21	21	21	21	21	21	21	21	21	21	21	21	21	21	21	21	21	21	21	21	21	21	21	21	21	21	21	21	21	21	21	21	21
						0.0006		21	21	21	21	21	21	21	21	21	21	21	21	21	21	21	21	21	21	21	21	21	21	21	21	21	21	21	21	21	21	21	21	21	21	21	21	21	21	21	21	21	21
						0.000605		21	21	21	21	21	21	21	21	21	21	21	21	21	21	21	21	21	21	21	21	21	21	21	21	21	21	21	21	21	21	21	21	21	21	21	21	21	21	21	21	21	21
						0.00061		21	21	21	21	21	21	21	21	21	21	21	21	21	21	21	21	21	21	21	21	21	21	21	21	21	21	21	21	21	21	21	21	21	21	21	21	21	21	21	21	21	21
						0.000615		21	21	21	21	21	21	21	21	21	21	21	21	21	21	21	21	21	21	21	21	21	21	21	21	21	21	21	21	21	21	21	21	21	21	21	21	21	21	21	21	21	21
						0.00062		21	21	21	21	21	21	21	21	21	21	21	21	21	21	21	21	21	21	21	21	21	21	21	21	21	21	21	21	21	21	21	21	21	21	21	21	21	21	21	21	21	21
						0.000625		21	21	21	21	21	21	21	21	21	21	21	21	21	21	21	21	21	21	21	21	21	21	21	21	21	21	21	21	21	21	21	21	21	21	21	21	21	21	21	21	21	21
						0.00063		21	21	21	21	21	21	21	21	21	21	21	21	21	21	21	21	21	21	21	21	21	21	21	21	21	21	21	21	21	21	21	21	21	21	21	21	21	21	21	21	21	21
						0.000635		21	21	21	21	21	21	21	21	21	21	21	21	21	21	21	21	21	21	21	21	21	21	21	21	21	21	21	21	21	21	21	21	21	21	21	21	21	21	21	21	21	21
						0.00064		21	21	21	21	21	21	21	21	21	21	21	21	21	21	21	21	21	21	21	21	21	21	21	21	21	21	21	21	21	21	21	21	21	21	21	21	21	21	21	21	21	21
						0.000645		21	21	21	21	21	21	21	21	21	21	21	21	21	21	21	21	21	21	21	21	21	21	21	21	21	21	21	21	21	21	21	21	21	21	21	21	21	21	21	21	21	21
						0.00065		21	21	21	21	21	21	21	21	21	21	21	21	21	21	21	21	21	21	21	21	21	21	21	21	21	21	21	21	21	21	21	21	21	21	21	21	21	21	21	21	21	21
						0.000655		21	21	21	21	21	21	21	21	21	21	21	21	21	21	21	21	21	21	21	21	21	21	21	21	21	21	21	21	21	21	21	21	21	21	21	21	21	21	21	21	21	21
						0.00066		21	21	21	21	21	21	21	21	21	21	21	21	21	21	21	21	21	21	21	21	21	21	21	21	21	21	21	21	21	21	21	21	21	21	21	21	21	21	21	21	21	21
						0.000665		21	21	21	21	21	21	21	21	21	21	21	21	21	21	21	21	21	21	21	21	21	21	21	21	21	21	21	21	21	21	21	21	21	21	21	21	21	21	21	21	21	21
						0.00067		21	21	21	21	21	21	21	21	21	21	21	21	21	21	21	21	21	21	21	21	21	21	21	21	21	21	21	21	21	21	21	21	21	21	21	21	21	21	21	21	21	21
						0.000675		21	21	21	21	21	21	21	21	21	21	21	21	21	21	21	21	21	21	21	21	21	21	21	21	21	21	21	21	21	21	21	21	21	21	21	21	21	21	21	21	21	21
						0.00068		21	21	21	21	21	21	21	21	21	21	21	21	21	21	21	21	21	21	21	21	21	21	21	21	21	21	21	21	21	21	21	21	21	21	21	21	21	21	21	21	21	21
						0.000685		21	21	21	21	21	21	21	21	21	21	21	21	21	21	21	21	21	21	21	21	21	21	21	21	21	21	21	21	21	21	21	21	21	21	21	21	21	21	21	21	21	21
						0.00069		21	21	21	21	21	21	21	21	21	21	21	21	21	21	21	21	21	21	21	21	21	21	21	21	21	21	21	21	21	21	21	21	21	21	21	21	21	21	21	21	21	21
						0.000695		21	21	21	21	21	21	21	21	21	21	21	21	21	21	21	21	21	21	21	21	21	21	21	21	21	21	21	21	21	21	21	21	21	21	21	21	21	21	21	21	21	21
						0.0007		21	21	21	21	21	21	21	21	21	21	21	21	21	21	21	21	21	21	21	21	21	21	21	21	21	21	21	21	21	21	21	21	21	21	21	21	21	21	21	21	21	21
						0.000705		21	21	21	21	21	21	21	21	21	21	21	21	21	21	21	21	21	21	21	21	21	21	21	21	21	21	21	21	21	21	21	21	21	21	21	21	21	21	21	21	21	21
						0.00071		21	21	21	21	21	21	21	21	21	21	21	21	21	21	21	21	21	21	21	21	21	21	21	21	21	21	21	21	21	21	21	21	21	21	21	21	21	21	21	21	21	21
						0.000715		21	21	21	21	21	21	21	21	21	21	21	21	21	21	21	21	21	21	21	21	21	21	21	21	21	21	21	21	21	21	21	21	21	21	21	21	21	21	21	21	21	21
						0.00072		21	21	21	21	21	21	21	21	21	21	21	21	21	21	21	21	21	21	21	21	21	21	21	21	21	21	21	21	21	21	21	21	21	21	21	21	21	21	21	21	21	21
						0.000725		21	21	21	21	21	21	21	21	21	21	21	21	21	21	21	21	21	21	21	21	21	21	21	21	21	21	21	21	21	21	21	21	21	21	21	21	21	21	21	21	21	21
						0.00073		21	21	21	21	21	21	21	21	21	21	21	21	21	21	21	21	21	21	21	21	21	21	21	21	21	21	21	21	21	21	21	21	21	21	21	21	21	21	21	21	21	21
						0.000735		21	21	21	21	21	21	21	21	21	21	21	21	21	21	21	21	21	21	21	21	21	21	21	21	21	21	21	21	21	21	21	21	21	21	21	21	21	21	21	21	21	21
						0.00074		21	21	21	21	21	21	21	21	21	21	21	21	21	21	21	21	21	21	21	21	21	21	21	21	21	21	21	21	21	21	21	21	21	21	21	21	21	21	21	21	21	21
						0.000745		21	21	21	21	21	21	21	21	21	21	21	21	21	21	21	21	21	21	21	21	21	21	21	21	21	21	21	21	21	21	21	21	21	21	21	21	21	21	21	21	21	21
						0.00075		21	21	21	21	21	21	21	21	21	21	21	21	21	21	21	21	21	21	21	21	21	21	21	21	21	21	21	21	21	21	21	21	21	21	21	21	21	21	21	21	21	21
						0.000755		21	21	21	21	21	21	21	21	21	21	21	21	21	21	21	21	21	21	21	21	21	21	21	21	21	21	21	21	21	21	21	21	21	21	21	21	21	21	21	21	21	21
						0.00076		21	21	21	21	21	21	21	21	21	21	21	21	21	21	21	21	21	21	21	21	21	21	21	21	21	21	21	21	21	21	21	21	21	21	21	21	21	21	21	21	21	21
						0.000765		21	21	21	21	21	21	21	21	21	21	21	21	21	21	21	21	21	21	21	21	21	21	21	21	21	21	21	21	21	21	21	21	21	21	21	21	21	21	21	21	21	21
						0.00077		21	21	21	21	21	21	21	21	21	21	21	21	21	21	21	21	21	21	21	21	21	21	21	21	21	21	21	21	21	21	21	21	21	21	21	21	21	21	21	21	21	21
						0.000775		21	21	21	21	21	21	21	21	21	21	21	21	21	21	21	21	21	21	21	21	21	21	21	21	21	21	21	21	21	21	21	21	21	21	21	21	21	21	21	21	21	21
						0.00078		21	21	21	21	21	21	21	21	21	21	21	21	21	21	21	21	21	21	21	21	21	21	21	21	21	21	21	21	21	21	21	21	21	21	21	21	21	21	21	21	21	21
						0.000785		21	21	21	21	21	21	21	21	21	21	21	21	21	21	21	21	21	21	21	21	21	21	21	21	21	21	21	21	21	21	21	21	21	21	21	21	21	21	21	21	21	21
						0.00079		21	21	21	21	21	21	21	21	21	21	21	21	21	21	21	21	21	21	21	21	21	21	21	21	21	21	21	21	21	21	21	21	21	21	21	21	21	21	21	21	21	21
						0.000795		21	21	21	21	21	21	21	21	21	21	21	21	21	21	21	21	21	21	21	21	21	21	21	21	21	21	21	21	21	21	21	21	21	21	21	21	21	21	21	21	21	21
						0.0008		21	21	21	21	21	21	21	21	21	21	21	21	21	21	21	21	21	21	21	21	21	21	21	21	21	21	21	21	21	21	21	21	21	21	21	21	21	21	21	21	21	21
						0.000805		21	21	21	21	21	21	21	21	21	21	21	21	21	21	21	21	21	21	21	21	21	21	21	21	21	21	21	21	21	21	21	21	21	21	21	21	21	21	21	21	21	21
						0.00081		21	21	21	21	21	21	21	21	21	21	21	21	21	21	21	21	21	21	21	21	21	21	21	21	21	21	21	21	21	21	21	21	21	21	21	21	21	21	21	21	21	21
						0.000815		21	21	21	21	21	21	21	21	21	21	21	21	21	21	21	21	21	21	21	21	21	21	21	21	21	21	21	21	21	21	21	21	21	21	21	21	21	21	21	21	21	21
						0.00082		21	21	21	21	21	21	21	21	21	21	21	21	21	21	21	21	21	21	21	21	21	21	21	21	21	21	21	21	21	21	21	21	21	21	21	21	21	21	21	21	21	21
						0.000825		21	21	21	21	21	21	21	21	21	21	21	21	21	21	21	21	21	21	21	21	21	21	21	21	21	21	21	21	21	21	21	21	21	21	21	21	21	21	21	21	21	21
						0.00083		21	21	21	21	21	21	21	21	21	21	21	21	21	21	21	21	21	21	21	21	21	21	21	21	21	21	21	21	21	21	21	21	21	21	21	21	21	21	21	21	21	21
						0.000835		21	21	21	21	21	21	21	21	21	21	21	21	21	21	21	21	21	21	21	21	21	21	21	21	21	21	21	21	21	21	21	21	21	21	21	21	21	21	21	21	21	21
						0.00084		21	21	21	21	21	21	21	21	21	21	21	21	21	21	21	21	21	21	21	21	21	21	21	21	21	21	21	21	21	21	21	21	21	21	21	21	21	21	21	21	21	21
						0.000845		21	21	21	21	21	21	21	21	21	21	21	21	21	21	21	21	21	21	21	21	21	21	21	21	21	21	21	21	21	21	21	21	21	21	21	21	21	21	21	21	21	21
						0.00085		21	21	21	21	21	21	21	21	21	21	21	21	21	21	21	21	21	21	21	21	21	21	21	21	21	21	21	21	21	21	21	21	21	21	21	21	21	21	21	21	21	21
						0.000855		21	21	21	21	21	21	21	21	21	21	21	21	21	21	21	21	21	21	21	21	21	21	21	21	21	21	21	21	21	21	21	21	21	21	21	21	21	21	21	21	21	21
						0.00086		21	21	21	21	21	21	21	21	21	21	21	21	21	21	21	21	21	21	21	21	21	21	21	21	21	21	21	21	21	21	21	21	21	21	21	21	21	21	21	21	21	21
						0.000865		21	21	21	21	21	21	21	21	21	21	21	21	21	21	21	21	21	21	21	21	21	21	21	21	21	21	21	21	21	21	21	21	21	21	21	21	21	21	21	21	21	21
						0.00087		21	21	21	21	21	21	21	21	21	21	21	21	21	21	21	21	21	21	21	21	21	21	21	21	21	21	21	21	21	21	21	21	21	21	21	21	21	21	21	21	21	21
						0.000875		21	21	21	21	21	21	21	21	21	21	21	21	21	21	21	21	21	21	21	21	21	21	21	21	21	21	21	21	21	21	21	21	21	21	21	21	21	21	21	21	21	21
						0.00088		21	21	21	21	21	21	21	21	21	21	21	21	21	21	21	21	21	21	21	21	21	21	21	21	21	21	21	21	21	21	21	21	21	21	21	21	21	21	21	21	21	21
						0.000885		21	21	21	21	21	21	21	21	21	21	21	21	21	21	21	21	21	21	21	21	21	21	21	21	21	21	21	21	21	21	21	21	21	21	21	21	21	21	21	21	21	21
						0.00089		21	21	21	21	21	21	21	21	21	21	21	21	21	21	21	21	21	21	21	21	21	21	21	21	21	21	21	21	21	21	21	21	21	21	21	21	21	21	21	21	21	21
						0.000895		21	21	21	21	21	21	21	21	21	21	21	21	21	21	21	21	21	21	21	21	21	21	21	21	21	21	21	21	21	21	21	21	21	21	21	21	21	21	21	21	21	21
						0.0009		21	21	21	21	21	21	21	21	21	21	21	21	21	21	21	21	21	21	21	21	21	21	21	21	21	21	21	21	21	21	21	21	21	21	21	21	21	21	21	21	21	21
						0.000905		21	21	21	21	21	21	21	21	21	21	21	21	21	21	21	21	21	21	21	21	21	21	21	21	21	21	21	21	21	21	21	21	21	21	21	21	21	21	21	21	21	21
						0.00091		21	21	21	21	21	21	21	21	21	21	21	21	21	21	21	21	21	21	21	21	21	21	21	21	21	21	21	21	21	21	21	21	21	21	21	21	21	21	21	21	21	21
						0.000915		21	21	21	21	21	21	21	21	21	21	21	21	21	21	21	21	21	21	21	21	21	21	21	21	21	21	21	21	21	21	21	21	21	21	21	21	21	21	21	21	21	21
						0.00092		21	21	21	21	21	21	21	21	21	21	21	21	21	21	21	21	21	21	21	21	21	21	21	21	21	21	21	21	21	21	21	21	21	21	21	21	21	21	21	21	21	21
						0.000925		21	21	21	21	21	21	21	21	21	21	21	21	21	21	21	21	21	21	21	21	21	21	21	21	21	21	21	21	21	21	21	21	21	21	21	21	21	21	21	21	21	21
						0.00093		21	21	21	21	21	21	21	21	21	21	21	21	21	21	21	21	21	21	21	21	21	21	21	21	21	21	21	21	21	21	21	21	21	21	21	21	21	21	21	21	21	21
						0.000935		21	21	21	21	21	21	21	21	21	21	21	21	21	21	21	21	21	21	21	21	21	21	21	21	21	21	21	21	21	21	21	21	21	21	21	21	21	21	21	21	21	21
						0.00094		21	21	21	21	21	21	21	21	21	21	21	21	21	21	21	21	21	21	21	21	21	21	21	21	21	21	21	21	21	21	21	21	21	21	21	21	21	21	21	21	21	21
						0.000945		21	21	21	21	21	21	21	21	21	21	21	21	21	21	21	21	21	21	21	21	21	21	21	21	21	21	21	21	21	21	21	21	21	21	21	21	21	21	21	21	21	21
						0.00095		21	21	21	21	21	21	21	21	21	21	21	21	21	21	21	21	21	21	21	21	21	21	21	21	21	21	21	21	21	21	21	21	21	21	21	21	21	21	21	21	21	21
						0.000955		21	21	21	21	21	21	21	21	21	21	21	21	21	21	21	21	21	21	21	21	21	21	21	21	21	21	21	21	21	21	21	21	21	21	21	21	21	21	21	21	21	21
						0.00096		21	21	21	21	21	21	21	21	21	21	21	21	21	21	21	21	21	21	21	21	21	21	21	21	21	21	21	21	21	21	21	21	21	21	21	21	21	21	21	21	21	21
						0.000965		21	21	21	21	21	21	21	21	21	21	21	21	21	21	21	21	21	21	21	21	21	21	21	21	21	21	21	21	21	21	21	21	21	21	21	21	21	21	21	21	21	21
						0.00097		21	21	21	21	21	21	21	21	21	21	21	21	21	21	21	21	21	21	21	21	21	21	21	21	21	21	21	21	21	21	21	21	21	21	21	21	21	21	21	21	21	21
						0.000975		21	21	21	21	21	21	21	21	21	21	21	21	21	21	21	21	21	21	21	21	21	21	21	21	21	21	21	21	21	21	21	21	21	21	21	21	21	21	21	21	21	21
						0.00098		21	21	21	21	21	21	21	21	21	21	21	21	21	21	21	21	21	21	21	21	21	21	21	21	21	21	21	21	21	21	21	21	21	21	21	21	21	21	21	21	21	21
						0.000985		21	21	21	21	21	21	21	21	21	21	21	21	21	21	21	21	21	21	21	21	21	21	21	21	21	21	21	21	21	21	21	21	21	21	21	21	21	21	21	21	21	21
						0.00099		21	21	21	21	21	21	21	21	21	21	21	21	21	21	21	21	21	21	21	21	21	21	21	21	21	21	21	21	21	21	21	21	21	21	21	21	21	21	21	21	21	21
						0.000995		21	21	21	21	21	21	21	21	21	21	21	21	21	21	21	21	21	21	21	21	21	21	21	21	21	21	21	21	21	21	21	21	21	21	21	21	21	21	21	21	21	21
						0.001		21	21	21	21	21	21	21	21	21	21	21	21	21	21	21	21	21	21	21	21	21	21	21	21	21	21	21	21	21	21	21	21	21	21	21	21	21	21	21	21	21	21
						0.001005		21	21	21	21	21	21	21	21	21	21	21	21	21	21	21	21	21	21	21	21	21	21	21	21	21	21	21	21	21	21	21	21	21	21	21	21	21	21	21	21	21	21
						0.00101		21	21	21	21	21	21	21	21	21	21	21	21	21	21	21	21	21	21	21	21	21	21	21	21	21	21	21	21	21	21	21	21	21	21	21	21	21	21	21	21	21	21
						0.001015		21	21	21	21	21	21	21	21	21	21	21	21	21	21	21	21	21	21	21	21	21	21	21	21	21	21	21	21	21	21	21	21	21	21	21	21	21	21	21	21	21	21
						0.00102		21	21	21	21	21	21	21	21	21	21	21	21	21	21	21	21	21	21	21	21	21	21	21	21	21	21	21	21	21	21	21	21	21	21	21	21	21	21	21	21	21	21
						0.001025		21	21	21	21	21	21	21	21	21	21	21	21	21	21	21	21	21	21	21	21	21	21	21	21	21	21	21	21	21	21	21	21	21	21	21	21	21	21	21	21	21	21
						0.00103		21	21	21	21	21	21	21	21	21	21	21	21	21	21	21	21	21	21	21	21	21	21	21	21	21	21	21	21	21	21	21	21	21	21	21	21	21	21	21	21	21	21
						0.001035		21	21	21	21	21	21	21	21	21	21	21	21	21	21	21	21	21	21	21	21	21	21	21	21	21	21	21	21	21	21	21	21	21	21	21	21	21	21	21	21	21	21
						0.00104		21	21	21	21	21	21	21	21	21	21	21	21	21	21	21	21	21	21	21	21	21	21	21	21	21	21	21	21	21	21	21	21	21	21	21	21	21	21	21	21	21	21
						0.001045		21	21	21	21	21	21	21	21	21	21	21	21	21	21	21	21	21	21	21	21	21	21	21	21	21	21	21	21	21	21	21	21	21	21	21	21	21	21	21	21	21	21
						0.00105		21	21	21	21	21	21	21	21	21	21	21	21	21	21	21	21	21	21	21	21	21	21	21	21	21	21	21	21	21	21	21	21	21	21	21	21	21	21	21	21	21	21
						0.001055		21	21	21	21	21	21	21	21	21	21	21	21	21	21	21	21	21	21	21	21	21	21	21	21	21	21	21	21	21	21	21	21	21	21	21	21	21	21	21	21	21	21
						0.00106		21	21	21	21	21	21	21	21	21	21	21	21	21	21	21	21	21	21	21	21	21	21	21	21	21	21	21	21	21	21	21	21	21	21	21	21	21	21	21	21	21	21
						0.001065		21	21	21	21	21	21	21	21	21	21	21	21	21	21	21	21	21	21	21	21	21	21	21	21	21	21	21	21	21	21	21	21	21	21	21	21	21	21	21	21	21	21
						0.00107		21	21	21	21	21	21	21	21	21	21	21	21	21	21	21	21	21	21	21	21	21	21	21	21	21	21	21	21	21	21	21	21	21	21	21	21	21	21	21	21	21	21
						0.001075		21	21	21	21	21	21	21	21	21	21	21	21	21	21	21	21	21	21	21	21	21	21	21	21	21	21	21	21	21	21	21	21	21	21	21	21	21	21	21	21	21	21
						0.00108		21	21	21	21	21	21	21	21	21	21	21	21	21	21	21	21	21	21	21	21	21	21	21	21	21	21	21	21	21	21	21	21	21	21	21	21	21	21	21	21	21	21
						0.001085		21	21	21	21	21	21	21	21	21	21	21	21	21	21	21	21	21	21	21	21	21	21	21	21	21	21	21	21	21	21	21	21	21	21	21	21	21	21	21	21	21	21
						0.00109		21	21	21	21	21	21	21	21	21	21	21	21	21	21	21	21	21	21	21	21	21	21	21	21	21	21	21	21	21	21	21	21	21	21	21	21	21	21	21	21	21	21
						0.001095		21	21	21	21	21	21	21	21	21	21	21	21	21	21	21	21	21	21	21	21	21	21	21	21	21	21	21	21	21	21	21	21	21	21	21	21	21	21	21	21	21	21
						0.0011		21	21	21	21	21	21	21	21	21	21	21	21	21	21	21	21	21	21	21	21	21	21	21	21	21	21	21	21	21	21	21	21	21	21	21	21	21	21	21	21	21	21
						0.001105		21	21	21	21	21	21	21	21	21	21	21	21	21	21	21	21	21	21	21	21	21	21	21	21	21	21	21	21	21	21	21	21	21	21	21	21	21	21	21	21	21	21
						0.00111		21	21	21	21	21	21	21	21	21	21	21	21	21	21	21	21	21	21	21	21	21	21	21	21	21	21	21	21	21	21	21	21	21	21	21	21	21	21	21	21	21	21
						0.001115		21	21	21	21	21	21	21	21	21	21	21	21	21	21	21	21	21	21	21	21	21	21	21	21	21	21	21	21	21	21	21	21	21	21	21	21	21	21	21	21	21	21
						0.00112		21	21	21	21	21	21	21	21	21	21	21	21	21	21	21	21	21	21	21	21	21	21	21	21	21	21	21	21	21	21	21	21	21	21	21	21	21	21	21	21	21	21
						0.001125		21	21	21	21	21	21	21	21	21	21	21	21	21	21	21	21	21	21	21	21	21	21	21	21	21	21	21	21	21	21	21	21	21	21	21	21	21	21	21	21	21	21
						0.00113		21	21	21	21	21	21	21	21	21	21	21	21	21	21	21	21	21	21	21	21	21	21	21	21	21	21	21	21	21	21	21	21	21	21	21	21	21	21	21	21	21	21
						0.001135		21	21	21	21	21	21	21	21	21	21	21	21	21	21	21	21	21	21	21	21	21	21	21	21	21	21	21	21	21	21	21	21	21	21	21	21	21	21	21	21	21	21
						0.00114		21	21	21	21	21	21	21	21	21	21	21	21	21	21	21	21	21	21	21	21	21	21	21	21	21	21	21	21	21	21	21	21	21	21	21	21	21	21	21	21	21	21
						0.001145		21	21	21	21	21	21	21	21	21	21	21	21	21	21	21	21	21	21	21	21	21	21	21	21	21	21	21	21	21	21	21	21	21	21	21	21	21	21	21	21	21	21
						0.00115		21	21	21	21	21	21	21	21	21	21	21	21	21	21	21	21	21	21	21	21	21	21	21	21	21	21	21	21	21	21	21	21	21	21	21	21	21	21	21	21	21	21
						0.001155		21	21	21	21	21	21	21	21	21	21	21	21	21	21	21	21	21	21	21	21	21	21	21	21	21	21	21	21	21	21	21	21	21	21	21	21	21	21	21	21	21	21
						0.00116		21	21	21	21	21	21	21	21	21	21	21	21	21	21	21	21	21	21	21	21	21	21	21	21	21	21	21	21	21	21	21	21	21	21	21	21	21	21	21	21	21	21
						0.001165		21	21	21	21	21	21	21	21	21	21	21	21	21	21	21	21	21	21	21	21	21	21	21	21	21	21	21	21	21	21	21	21	21	21	21	21	21	21	21	21	21	21
						0.00117		21	21	21	21	21	21	21	21	21	21	21	21	21	21	21	21	21	21	21	21	21	21	21	21	21	21	21	21	21	21	21	21	21	21	21	21	21	21	21	21	21	21
						0.001175		21	21	21	21	21	21	21	21	21	21	21	21	21	21	21	21	21	21	21	21	21	21	21	21	21	21	21	21	21	21	21	21	21	21	21	21	21	21	21	21	21	21
						0.00118		21	21	21	21	21	21	21	21	21	21	21	21	21	21	21	21	21	21	21	21	21	21	21	21	21	21	21	21	21	21	21	21	21	21	21	21	21	21	21	21	21	21
						0.001185		21	21	21	21	21	21	21	21	21	21	21	21	21	21	21	21	21	21	21	21	21	21	21	21	21	21	21	21	21	21	21	21	21	21	21	21	21	21	21	21	21	21
						0.00119		21	21	21	21	21	21	21	21	21	21	21	21	21	21	21	21	21	21	21	21	21	21	21	21	21	21	21	21	21	21	21	21	21	21	21	21	21	21	21	21	21	21
						0.001195		21	21	21	21	21	21	21	21	21	21	21	21	21	21	21	21	21	21	21	21	21	21	21	21	21	21	21	21	21	21	21	21	21	21	21	21	21	21	21	21	21	21
						0.0012		21	21	21	21	21	21	21	21	21	21	21	21	21	21	21	21	21	21	21	21	21	21	21	21	21	21	21	21	21	21	21	21	21	21	21	21	21	21	21	21	21	21
						0.001205		21	21	21	21	21	21	21	21	21	21	21	21	21	21	21	21	21	21	21	21	21	21	21	21	21	21	21	21	21	21	21	21	21	21	21	21	21	21	21	21	21	21
						0.00121		21	21	21	21	21	21	21	21	21	21	21	21	21	21	21	21	21	21	21	21	21	21	21	21	21	21	21	21	21	21	21	21	21	21	21	21	21	21	21	21	21	21
						0.001215		21	21	21	21	21	21	21	21	21	21	21	21	21	21	21	21	21	21	21	21	21	21	21	21	21	21	21	21	21	21	21	21	21	21	21	21	21	21	21	21	21	21
						0.00122		21	21	21	21	21	21	21	21	21	21	21	21	21	21	21	21	21	21	21	21	21	21	21	21	21	21	21	21	21	21	21	21	21	21	21	21	21	21	21	21	21	21
						0.001225		21	21	21	21	21	21	21	21	21	21	21	21	21	21	21	21	21	21	21	21	21	21	21	21	21	21	21	21	21	21	21	21	21	21	21	21	21	21	21	21	21	21
						0.00123		21	21	21	21	21	21	21	21	21	21	21	21	21	21	21	21	21	21	21	21	21	21	21	21	21	21	21	21	21	21	21	21	21	21	21	21	21	21	21	21	21	21
						0.001235		21	21	21	21	21	21	21	21	21	21	21	21	21	21	21	21	21	21	21	21	21	21	21	21	21	21	21	21	21	21	21	21	21	21	21	21	21	21	21	21	21	21
						0.00124		21	21	21	21	21	21	21	21	21	21	21	21	21	21	21	21	21	21	21	21	21	21	21	21	21	21	21	21	21	21	21	21	21	21	21	21	21	21	21	21	21	21
						0.001245		21	21	21	21	21	21	21	21	21	21	21	21	21	21	21	21	21	21	21	21	21	21	21	21	21	21	21	21	21	21	21	21	21	21	21	21	21	21	21	21	21	21
						0.00125		21	21	21	21	21	21	21	21	21	21	21	21	21	21	21	21	21	21	21	21	21	21	21	21	21	21	21	21	21	21	21	21	21	21	21	21	21	21	21	21	21	21
						0.001255		21	21	21	21	21	21	21	21	21	21	21	21	21	21	21	21	21	21	21	21	21	21	21	21	21	21	21	21	21	21	21	21	21	21	21	21	21	21	21	21	21	21
						0.00126		21	21	21	21	21	21	21	21	21	21	21	21	21	21	21	21	21	21	21	21	21	21	21	21	21	21	21	21	21	21	21	21	21	21	21	21	21	21	21	21	21	21
						0.001265		21	21	21	21	21	21	21	21	21	21	21	21	21	21	21	21	21	21	21	21	21	21	21	21	21	21	21	21	21	21	21	21	21	21	21	21	21	21	21	21	21	21
						0.00127		21	21	21	21	21	21	21	21	21	21	21	21	21	21	21	21	21	21	21	21	21	21	21	21	21	21	21	21	21	21	21	21	21	21	21	21	21	21	21	21	21	21
						0.001275		21	21	21	21	21	21	21	21	21	21	21	21	21	21	21	21	21	21	21	21	21	21	21	21	21	21	21	21	21	21	21	21	21	21	21	21	21	21	21	21	21	21
						0.00128		21	21	21	21	21	21	21	21	21	21	21	21	21	21	21	21	21	21	21	21	21	21	21	21	21	21	21	21	21	21	21	21	21	21	21	21	21	21	21	21	21	21
						0.001285		21	21	21	21	21	21	21	21	21	21	21	21	21	21	21	21	21	21	21	21	21	21	21	21	21	21	21	21	21	21	21	21	21	21	21	21	21	21	21	21	21	21
						0.00129		21	21	21	21	21	21	21	21	21	21	21	21	21	21	21	21	21	21	21	21	21	21	21	21	21	21	21	21	21	21	21	21	21	21	21	21	21	21	21	21	21	21
						0.001295		21	21	21	21	21	21	21	21	21	21	21	21	21	21	21	21	21	21	21	21	21	21	21	21	21	21	21	21	21	21	21	21	21	21	21	21	21	21	21	21	21	21
						0.0013		21	21	21	21	21	21	21	21	21	21	21	21	21	21	21	21	21	21	21	21	21	21	21	21	21	21	21	21	21	21	21	21	21	21	21	21	21	21	21	21	21	21
						0.001305		21	21	21	21	21	21	21	21	21	21	21	21	21	21	21	21	21	21	21	21	21	21	21	21	21	21	21	21	21	21	21	21	21	21	21	21	21	21	21	21	21	21
						0.00131		21	21	21	21	21	21	21	21	21	21	21	21	21	21	21	21	21	21	21	21	21	21	21	21	21	21	21	21	21	21	21	21	21	21	21	21	21	21	21	21	21	21
						0.001315		21	21	21	21	21	21	21	21	21	21	21	21	21	21	21	21	21	21	21	21	21	21	21	21	21	21	21	21	21	21	21	21	21	21	21	21	21	21	21	21	21	21
						0.00132		21	21	21	21	21	21	21	21	21	21	21	21	21	21	21	21	21	21	21	21	21	21	21	21	21	21	21	21	21	21	21	21	21	21	21	21	21	21	21	21	21	21
						0.001325		21	21	21	21	21	21	21	21	21	21	21	21	21	21	21	21	21	21	21	21	21	21	21	21	21	21	21	21	21	21	21	21	21	21	21	21	21	21	21	21	21	21
						0.00133		21	21	21	21	21	21	21	21	21	21	21	21	21	21	21	21	21	21	21	21	21	21	21	21	21	21	21	21	21	21	21	21	21	21	21	21	21	21	21	21	21	21
						0.001335		21	21	21	21	21	21	21	21	21	21	21	21	21	21	21	21	21	21	21	21	21	21	21	21	21	21	21	21	21	21	21	21	21	21	21	21	21	21	21	21	21	21
						0.00134		21	21	21	21	21	21	21	21	21	21	21	21	21	21	21	21	21	21	21	21	21	21	21	21	21	21	21	21	21	21	21	21	21	21	21	21	21	21	21	21	21	21
						0.001345		21	21	21	21	21	21	21	21	21	21	21	21	21	21	21	21	21	21	21	21	21	21	21	21	21	21	21	21	21	21	21	21	21	21	21	21	21	21	21	21	21	21
						0.00135		21	21	21	21	21	21	21	21	21	21	21	21	21	21	21	21	21	21	21	21	21	21	21	21	21	21	21	21	21	21	21	21	21	21	21	21	21	21	21	21	21	21
						0.001355		21	21	21	21	21	21	21	21	21	21	21	21	21	21	21	21	21	21	21	21	21	21	21	21	21	21	21	21	21	21	21	21	21	21	21	21	21	21	21	21	21	21
						0.00136		21	21	21	21	21	21	21	21	21	21	21	21	21	21	21	21	21	21	21	21	21	21	21	21	21	21	21	21	21	21	21	21	21	21	21	21	21	21	21	21	21	21
						0.001365		21	21	21	21	21	21	21	21	21	21	21	21	21	21	21	21	21	21	21	21	21	21	21	21	21	21	21	21	21	21	21	21	21	21	21	21	21	21	21	21	21	21
						0.00137		21	21	21	21	21	21	21	21	21	21	21	21	21	21	21	21	21	21	21	21	21	21	21	21	21	21	21	21	21	21	21	21	21	21	21	21	21	21	21	21	21	21
						0.001375		21	21	21	21	21	21	21	21	21	21	21	21	21	21	21	21	21	21	21	21	21	21	21	21	21	21	21	21	21	21	21	21	21	21	21	21	21	21	21	21	21	21
						0.00138		21	21	21	21	21	21	21	21	21	21	21	21	21	21	21	21	21	21	21	21	21	21	21	21	21	21	21	21	21	21	21	21	21	21	21	21	21	21	21	21	21	21
						0.001385		21	21	21	21	21	21	21	21	21	21	21	21	21	21	21	21	21	21	21	21	21	21	21	21	21	21	21	21	21	21	21	21	21	21	21	21	21	21	21	21	21	21
						0.00139		21	21	21	21	21	21	21	21	21	21	21	21	21	21	21	21	21	21	21	21	21	21	21	21	21	21	21	21	21	21	21	21	21	21	21	21	21	21	21	21	21	21
						0.001395		21	21	21	21	21	21	21	21	21	21	21	21	21	21	21	21	21	21	21	21	21	21	21	21	21	21	21	21	21	21	21	21	21	21	21	21	21	21	21	21	21	21
						0.0014		21	21	21	21	21	21	21	21	21	21	21	21	21	21	21	21	21	21	21	21	21	21	21	21	21	21	21	21	21	21	21	21	21	21	21	21	21	21	21	21	21	21
						0.001405		21	21	21	21	21	21	21	21	21	21	21	21	21	21	21	21	21	21	21	21	21	21	21	21	21	21	21	21	21	21	21	21	21	21	21	21	21	21	21	21	21	21
						0.00141		21	21	21	21	21	21	21	21	21	21	21	21	21	21	21	21	21	21	21	21	21	21	21	21	21	21	21	21	21	21	21	21	21	21	21	21	21	21	21	21	21	21
						0.001415		21	21	21	21	21	21	21	21	21	21	21	21	21	21	21	21	21	21	21	21	21	21	21	21	21	21	21	21	21	21	21	21	21	21	21	21	21	21	21	21	21	21
						0.00142		21	21	21	21	21	21	21	21	21	21	21	21	21	21	21	21	21	21	21	21	21	21	21	21	21	21	21	21	21	21	21	21	21	21	21	21	21	21	21	21	21	21
						0.001425		21	21	21	21	21	21	21	21	21	21	21	21	21	21	21	21	21	21	21	21	21	21	21	21	21	21	21	21	21	21	21	21	21	21	21	21	21	21	21	21	21	21
						0.00143		21	21	21	21	21	21	21	21	21	21	21	21	21	21	21	21	21	21	21	21	21	21	21	21	21	21	21	21	21	21	21	21	21	21	21	21	21	21	21	21	21	21
						0.001435		21	21	21	21	21	21	21	21	21	21	21	21	21	21	21	21	21	21	21	21	21	21	21	21	21	21	21	21	21	21	21	21	21	21	21	21	21	21	21	21	21	21
						0.00144		21	21	21	21	21	21	21	21	21	21	21	21	21	21	21	21	21	21	21	21	21	21	21	21	21	21	21	21	21	21	21	21	21	21	21	21	21	21	21	21	21	21
						0.001445		21	21	21	21	21	21	21	21	21	21	21	21	21	21	21	21	21	21	21	21	21	21	21	21	21	21	21	21	21	21	21	21	21	21	21	21	21	21	21	21	21	21
						0.00145		21	21	21	21	21	21	21	21	21	21	21	21	21	21	21	21	21	21	21	21	21	21	21	21	21	21	21	21	21	21	21	21	21	21	21	21	21	21	21	21	21	21
						0.001455		21	21	21	21	21	21	21	21	21	21	21	21	21	21	21	21	21	21	21	21	21	21	21	21	21	21	21	21	21	21	21	21	21	21	21	21	21	21	21	21	21	21
						0.00146		21	21	21	21	21	21	21	21	21	21	21	21	21	21	21	21	21	21	21	21	21	21	21	21	21	21	21	21	21	21	21	21	21	21	21	21	21	21	21	21	21	21
						0.001465		21	21	21	21	21	21	21	21	21	21	21	21	21	21	21	21	21	21	21	21	21	21	21	21	21	21	21	21	21	21	21	21	21	21	21	21	21	21	21	21	21	21
						0.00147		21	21	21	21	21	21	21	21	21	21	21	21	21	21	21	21	21	21	21	21	21	21	21	21	21	21	21	21	21	21	21	21	21	21	21	21	21	21	21	21	21	21
						0.001475		21	21	21	21	21	21	21	21	21	21	21	21	21	21	21	21	21	21	21	21	21	21	21	21	21	21	21	21	21	21	21	21	21	21	21	21	21	21	21	21	21	21
						0.00148		21	21	21	21	21	21	21	21	21	21	21	21	21	21	21	21	21	21	21	21	21	21	21	21	21	21	21	21	21	21	21	21	21	21	21	21	21	21	21	21	21	21
						0.001485		21	21	21	21	21	21	21	21	21	21	21	21	21	21	21	21	21	21	21	21	21	21	21	21	21	21	21	21	21	21	21	21	21	21	21	21	21	21	21	21	21	21
						0.00149		21	21	21	21	21	21	21	21	21	21	21	21	21	21	21	21	21	21	21	21	21	21	21	21	21	21	21	21	21	21	21	21	21	21	21	21	21	21	21	21	21	21
						0.001495		21	21	21	21	21	21	21	21	21	21	21	21	21	21	21	21	21	21	21	21	21	21	21	21	21	21	21	21	21	21	21	21	21	21	21	21	21	21	21	21	21	21
						0.0015		21	21	21	21	21	21	21	21	21	21	21	21	21	21	21	21	21	21	21	21	21	21	21	21	21	21	21	21	21	21	21	21	21	21	21	21	21	21	21	21	21	21
						0.001505		21	21	21	21	21	21	21	21	21	21	21	21	21	21	21	21	21	21	21	21	21	21	21	21	21	21	21	21	21	21	21	21	21	21	21	21	21	21	21	21	21	21
						0.00151		21	21	21	21	21	21	21	21	21	21	21	21	21	21	21	21	21	21	21	21	21	21	21	21	21	21	21	21	21	21	21	21	21	21	21	21	21	21	21	21	21	21
						0.001515		21	21	21	21	21	21	21	21	21	21	21	21	21	21	21	21	21	21	21	21	21	21	21	21	21	21	21	21	21	21	21	21	21	21	21	21	21	21	21	21	21	21
						0.00152		21	21	21	21	21	21	21	21	21	21	21	21	21	21	21	21	21	21	21	21	21	21	21	21	21	21	21	21	21	21	21	21	21	21	21	21	21	21	21	21	21	21
						0.001525		21	21	21	21	21	21	21	21	21	21	21	21	21	21	21	21	21	21	21	21	21	21	21	21	21	21	21	21	21	21	21	21	21	21	21	21	21	21	21	21	21	21
						0.00153		21	21	21	21	21	21	21	21	21	21	21	21	21	21	21	21	21	21	21	21	21	21	21	21	21	21	21	21	21	21	21	21	21	21	21	21	21	21	21	21	21	21
						0.001535		21	21	21	21	21	21	21	21	21	21	21	21	21	21	21	21	21	21	21	21	21	21	21	21	21	21	21	21	21	21	21	21	21	21	21	21	21	21	21	21	21	21
						0.00154		21	21	21	21	21	21	21	21	21	21	21	21	21	21	21	21	21	21	21	21	21	21	21	21	21	21	21	21	21	21	21	21	21	21	21	21	21	21	21	21	21	21
						0.001545		21	21	21	21	21	21	21	21	21	21	21	21	21	21	21	21	21	21	21	21	21	21	21	21	21	21	21	21	21	21	21	21	21	21	21	21	21	21	21	21	21	21
						0.00155		21	21	21	21	21	21	21	21	21	21	21	21	21	21	21	21	21	21	21	21	21	21	21	21	21	21	21	21	21	21	21	21	21	21	21	21	21	21	21	21	21	21
						0.001555		21	21	21	21	21	21	21	21	21	21	21	21	21	21	21	21	21	21	21	21	21	21	21	21	21	21	21	21	21	21	21	21	21	21	21	21	21	21	21	21	21	21
						0.00156		21	21	21	21	21	21	21	21	21	21	21	21	21	21	21	21	21	21	21	21	21	21	21	21	21	21	21	21	21	21	21	21	21	21	21	21	21	21	21	21	21	21
						0.001565		21	21	21	21	21	21	21	21	21	21	21	21	21	21	21	21	21	21	21	21	21	21	21	21	21	21	21	21	21	21	21	21	21	21	21	21	21	21	21	21	21	21
						0.00157		21	21	21	21	21	21	21	21	21	21	21	21	21	21	21	21	21	21	21	21	21	21	21	21	21	21	21	21	21	21	21	21	21	21	21	21	21	21	21	21	21	21
						0.001575		21	21	21	21	21	21	21	21	21	21	21	21	21	21	21	21	21	21	21	21	21	21	21	21	21	21	21	21	21	21	21	21	21	21	21	21	21	21	21	21	21	21
						0.00158		21	21	21	21	21	21	21	21	21	21	21	21	21	21	21	21	21	21	21	21	21	21	21	21	21	21	21	21	21	21	21	21	21	21	21	21	21	21	21	21	21	21
						0.001585		21	21	21	21	21	21	21	21	21	21	21	21	21	21	21	21	21	21	21	21	21	21	21	21	21	21	21	21	21	21	21	21	21	21	21	21	21	21	21	21	21	21
						0.00159		21	21	21	21	21	21	21	21	21	21	21	21	21	21	21	21	21	21	21	21	21	21	21	21	21	21	21	21	21	21	21	21	21	21	21	21	21	21	21	21	21	21
						0.001595		21	21	21	21	21	21	21	21	21	21	21	21	21	21	21	21	21	21	21	21	21	21	21	21	21	21	21	21	21	21	21	21	21	21	21	21	21	21	21	21	21	21
						0.0016		21	21	21	21	21	21	21	21	21	21	21	21	21	21	21	21	21	21	21	21	21	21	21	21	21	21	21	21	21	21	21	21	21	21	21	21	21	21	21	21	21	21
						0.001605		21	21	21	21	21	21	21	21	21	21	21	21	21	21	21	21	21	21	21	21	21	21	21	21	21	21	21	21	21	21	21	21	21	21	21	21	21	21	21	21	21	21
						0.00161		21	21	21	21	21	21	21	21	21	21	21	21	21	21	21	21	21	21	21	21	21	21	21	21	21	21	21	21	21	21	21	21	21	21	21	21	21	21	21	21	21	21
						0.001615		21	21	21	21	21	21	21	21	21	21	21	21	21	21	21	21	21	21	21	21	21	21	21	21	21	21	21	21	21	21	21	21	21	21	21	21	21	21	21	21	21	21
						0.00162		21	21	21	21	21	21	21	21	21	21	21	21	21	21	21	21	21	21	21	21	21	21	21	21	21	21	21	21	21	21	21	21	21	21	21	21	21	21	21	21	21	21
						0.001625		21	21	21	21	21	21	21	21	21	21	21	21	21	21	21	21	21	21	21	21	21	21	21	21	21	21	21	21	21	21	21	21	21	21	21	21	21	21	21	21	21	21
						0.00163		21	21	21	21	21	21	21	21	21	21	21	21	21	21	21	21	21	21	21	21	21	21	21	21	21	21	21	21	21	21	21	21	21	21	21	21	21	21	21	21	21	21
						0.001635		21	21	21	21	21	21	21	21	21	21	21	21	21	21	21	21	21	21	21	21	21	21	21	21	21	21	21	21	21	21	21	21	21	21	21	21	21	21	21	21	21	21
						0.00164		21	21	21	21	21	21	21	21	21	21	21	21	21	21	21	21	21	21	21	21	21	21	21	21	21	21	21	21	21	21	21	21	21	21	21	21	21	21	21	21	21	21
						0.001645		21	21	21	21	21	21	21	21	21	21	21	21	21	21	21	21	21	21	21	21	21	21	21	21	21	21	21	21	21	21	21	21	21	21	21	21	21	21	21	21	21	21
						0.00165		21	21	21	21	21	21	21	21	21	21	21	21	21	21	21	21	21	21	21	21	21	21	21	21	21	21	21	21	21	21	21	21	21	21	21	21	21	21	21	21	21	21
						0.001655		21	21	21	21	21	21	21	21	21	21	21	21	21	21	21	21	21	21	21	21	21	21	21	21	21	21	21	21	21	21	21	21	21	21	21	21	21	21	21	21	21	21
						0.00166		21	21	21	21	21	21	21	21	21	21	21	21	21	21	21	21	21	21	21	21	21	21	21	21	21	21	21	21	21	21	21	21	21	21	21	21	21	21	21	21	21	21
						0.001665		21	21	21	21	21	21	21	21	21	21	21	21	21	21	21	21	21	21	21	21	21	21	21	21	21	21	21	21	21	21	21	21	21	21	21	21	21	21	21	21	21	21
						0.00167		21	21	21	21	21	21	21	21	21	21	21	21	21	21	21	21	21	21	21	21	21	21	21	21	21	21	21	21	21	21	21	21	21	21	21	21	21	21	21	21	21	21
						0.001675		21	21	21	21	21	21	21	21	21	21	21	21	21	21	21	21	21	21	21	21	21	21	21	21	21	21	21	21	21	21	21	21	21	21	21	21	21	21	21	21	21	21
						0.00168		21	21	21	21	21	21	21	21	21	21	21	21	21	21	21	21	21	21	21	21	21	21	21	21	21	21	21	21	21	21	21	21	21	21	21	21	21	21	21	21	21	21
						0.001685		21	21	21	21	21	21	21	21	21	21	21	21	21	21	21	21	21	21	21	21	21	21	21	21	21	21	21	21	21	21	21	21	21	21	21	21	21	21	21	21	21	21
						0.00169		21	21	21	21	21	21	21	21	21	21	21	21	21	21	21	21	21	21	21	21	21	21	21	21	21	21	21	21	21	21	21	21	21	21	21	21	21	21	21	21	21	21
						0.001695		21	21	21	21	21	21	21	21	21	21	21	21	21	21	21	21	21	21	21	21	21	21	21	21	21	21	21	21	21	21	21	21	21	21	21	21	21	21	21	21	21	21
						0.0017		21	21	21	21	21	21	21	21	21	21	21	21	21	21	21	21	21	21	21	21	21	21	21	21	21	21	21	21	21	21	21	21	21	21	21	21	21	21	21	21	21	21
						0.001705		21	21	21	21	21	21	21	21	21	21	21	21	21	21	21	21	21	21	21	21	21	21	21	21	21	21	21	21	21	21	21	21	21	21	21	21	21	21	21	21	21	21
						0.00171		21	21	21	21	21	21	21	21	21	21	21	21	21	21	21	21	21	21	21	21	21	21	21	21	21	21	21	21	21	21	21	21	21	21	21	21	21	21	21	21	21	21
						0.001715		21	21	21	21	21	21	21	21	21	21	21	21	21	21	21	21	21	21	21	21	21	21	21	21	21	21	21	21	21	21	21	21	21	21	21	21	21	21	21	21	21	21
						0.00172		21	21	21	21	21	21	21	21	21	21	21	21	21	21	21	21	21	21	21	21	21	21	21	21	21	21	21	21	21	21	21	21	21	21	21	21	21	21	21	21	21	21
						0.001725		21	21	21	21	21	21	21	21	21	21	21	21	21	21	21	21	21	21	21	21	21	21	21	21	21	21	21	21	21	21	21	21	21	21	21	21	21	21	21	21	21	21
						0.00173		21	21	21	21	21	21	21	21	21	21	21	21	21	21	21	21	21	21	21	21	21	21	21	21	21	21	21	21	21	21	21	21	21	21	21	21	21	21	21	21	21	21
						0.001735		21	21	21	21	21	21	21	21	21	21	21	21	21	21	21	21	21	21	21	21	21	21	21	21	21	21	21	21	21	21	21	21	21	21	21	21	21	21	21	21	21	21
						0.00174		21	21	21	21	21	21	21	21	21	21	21	21	21	21	21	21	21	21	21	21	21	21	21	21	21	21	21	21	21	21	21	21	21	21	21	21	21	21	21	21	21	21
						0.001745		21	21	21	21	21	21	21	21	21	21	21	21	21	21	21	21	21	21	21	21	21	21	21	21	21	21	21	21	21	21	21	21	21	21	21	21	21	21	21	21	21	21
						0.00175		21	21	21	21	21	21	21	21	21	21	21	21	21	21	21	21	21	21	21	21	21	21	21	21	21	21	21	21	21	21	21	21	21	21	21	21	21	21	21	21	21	21
						0.001755		21	21	21	21	21	21	21	21	21	21	21	21	21	21	21	21	21	21	21	21	21	21	21	21	21	21	21	21	21	21	21	21	21	21	21	21	21	21	21	21	21	21
						0.00176		21	21	21	21	21	21	21	21	21	21	21	21	21	21	21	21	21	21	21	21	21	21	21	21	21	21	21	21	21	21	21	21	21	21	21	21	21	21	21	21	21	21
						0.001765		21	21	21	21	21	21	21	21	21	21	21	21	21	21	21	21	21	21	21	21	21	21	21	21	21	21	21	21	21	21	21	21	21	21	21	21	21	21	21	21	21	21
						0.00177		21	21	21	21	21	21	21	21	21	21	21	21	21	21	21	21	21	21	21	21	21	21	21	21	21	21	21	21	21	21	21	21	21	21	21	21	21	21	21	21	21	21
						0.001775		21	21	21	21	21	21	21	21	21	21	21	21	21	21	21	21	21	21	21	21	21	21	21	21	21	21	21	21	21	21	21	21	21	21	21	21	21	21	21	21	21	21
						0.00178		21	21	21	21	21	21	21	21	21	21	21	21	21	21	21	21	21	21	21	21	21	21	21	21	21	21	21	21	21	21	21	21	21	21	21	21	21	21	21	21	21	21
						0.001785		21	21	21	21	21	21	21	21	21	21	21	21	21	21	21	21	21	21	21	21	21	21	21	21	21	21	21	21	21	21	21	21	21	21	21	21	21	21	21	21	21	21
						0.00179		21	21	21	21	21	21	21	21	21	21	21	21	21	21	21	21	21	21	21	21	21	21	21	21	21	21	21	21	21	21	21	21	21	21	21	21	21	21	21	21	21	21
						0.001795		21	21	21	21	21	21	21	21	21	21	21	21	21	21	21	21	21	21	21	21	21	21	21	21	21	21	21	21	21	21	21	21	21	21	21	21	21	21	21	21	21	21
						0.0018		21	21	21	21	21	21	21	21	21	21	21	21	21	21	21	21	21	21	21	21	21	21	21	21	21	21	21	21	21	21	21	21	21	21	21	21	21	21	21	21	21	21
						0.001805		21	21	21	21	21	21	21	21	21	21	21	21	21	21	21	21	21	21	21	21	21	21	21	21	21	21	21	21	21	21	21	21	21	21	21	21	21	21	21	21	21	21
						0.00181		21	21	21	21	21	21	21	21	21	21	21	21	21	21	21	21	21	21	21	21	21	21	21	21	21	21	21	21	21	21	21	21	21	21	21	21	21	21	21	21	21	21
						0.001815		21	21	21	21	21	21	21	21	21	21	21	21	21	21	21	21	21	21	21	21	21	21	21	21	21	21	21	21	21	21	21	21	21	21	21	21	21	21	21	21	21	21
						0.00182		21	21	21	21	21	21	21	21	21	21	21	21	21	21	21	21	21	21	21	21	21	21	21	21	21	21	21	21	21	21	21	21	21	21	21	21	21	21	21	21	21	21
						0.001825		21	21	21	21	21	21	21	21	21	21	21	21	21	21	21	21	21	21	21	21	21	21	21	21	21	21	21	21	21	21	21	21	21	21	21	21	21	21	21	21	21	21
						0.00183		21	21	21	21	21	21	21	21	21	21	21	21	21	21	21	21	21	21	21	21	21	21	21	21	21	21	21	21	21	21	21	21	21	21	21	21	21	21	21	21	21	21
						0.001835		21	21	21	21	21	21	21	21	21	21	21	21	21	21	21	21	21	21	21	21	21	21	21	21	21	21	21	21	21	21	21	21	21	21	21	21	21	21	21	21	21	21
						0.00184		21	21	21	21	21	21	21	21	21	21	21	21	21	21	21	21	21	21	21	21	21	21	21	21	21	21	21	21	21	21	21	21	21	21	21	21	21	21	21	21	21	21
						0.001845		21	21	21	21	21	21	21	21	21	21	21	21	21	21	21	21	21	21	21	21	21	21	21	21	21	21	21	21	21	21	21	21	21	21	21	21	21	21	21	21	21	21
						0.00185		21	21	21	21	21	21	21	21	21	21	21	21	21	21	21	21	21	21	21	21	21	21	21	21	21	21	21	21	21	21	21	21	21	21	21	21	21	21	21	21	21	21
						0.001855		21	21	21	21	21	21	21	21	21	21	21	21	21	21	21	21	21	21	21	21	21	21	21	21	21	21	21	21	21	21	21	21	21	21	21	21	21	21	21	21	21	21
						0.00186		21	21	21	21	21	21	21	21	21	21	21	21	21	21	21	21	21	21	21	21	21	21	21	21	21	21	21	21	21	21	21	21	21	21	21	21	21	21	21	21	21	21
						0.001865		21	21	21	21	21	21	21	21	21	21	21	21	21	21	21	21	21	21	21	21	21	21	21	21	21	21	21	21	21	21	21	21	21	21	21	21	21	21	21	21	21	21
						0.00187		21	21	21	21	21	21	21	21	21	21	21	21	21	21	21	21	21	21	21	21	21	21	21	21	21	21	21	21	21	21	21	21	21	21	21	21	21	21	21	21	21	21
						0.001875		21	21	21	21	21	21	21	21	21	21	21	21	21	21	21	21	21	21	21	21	21	21	21	21	21	21	21	21	21	21	21	21	21	21	21	21	21	21	21	21	21	21
						0.00188		21	21	21	21	21	21	21	21	21	21	21	21	21	21	21	21	21	21	21	21	21	21	21	21	21	21	21	21	21	21	21	21	21	21	21	21	21	21	21	21	21	21
						0.001885		21	21	21	21	21	21	21	21	21	21	21	21	21	21	21	21	21	21	21	21	21	21	21	21	21	21	21	21	21	21	21	21	21	21	21	21	21	21	21	21	21	21
						0.00189		21	21	21	21	21	21	21	21	21	21	21	21	21	21	21	21	21	21	21	21	21	21	21	21	21	21	21	21	21	21	21	21	21	21	21	21	21	21	21	21	21	21
						0.001895		21	21	21	21	21	21	21	21	21	21	21	21	21	21	21	21	21	21	21	21	21	21	21	21	21	21	21	21	21	21	21	21	21	21	21	21	21	21	21	21	21	21
						0.0019		21	21	21	21	21	21	21	21	21	21	21	21	21	21	21	21	21	21	21	21	21	21	21	21	21	21	21	21	21	21	21	21	21	21	21	21	21	21	21	21	21	21
						0.001905		21	21	21	21	21	21	21	21	21	21	21	21	21	21	21	21	21	21	21	21	21	21	21	21	21	21	21	21	21	21	21	21	21	21	21	21	21	21	21	21	21	21
						0.00191		21	21	21	21	21	21	21	21	21	21	21	21	21	21	21	21	21	21	21	21	21	21	21	21	21	21	21	21	21	21	21	21	21	21	21	21	21	21	21	21	21	21.0001
						0.001915		21	21	21	21	21	21	21	21	21	21	21	21	21	21	21	21	21	21	21	21	21	21	21	21	21	21	21	21	21	21	21	21	21	21	21	21	21	21	21	21	21	21.0001
						0.00192		21	21	21	21	21	21	21	21	21	21	21	21	21	21	21	21	21	21	21	21	21	21	21	21	21	21	21	21	21	21	21	21	21	21	21	21	21	21	21	21	21	21.0001
						0.001925		21	21	21	21	21	21	21	21	21	21	21	21	21	21	21	21	21	21	21	21	21	21	21	21	21	21	21	21	21	21	21	21	21	21	21	21	21	21	21	21	21	21.0001
						0.00193		21	21	21	21	21	21	21	21	21	21	21	21	21	21	21	21	21	21	21	21	21	21	21	21	21	21	21	21	21	21	21	21	21	21	21	21	21	21	21	21	21	21.0001
						0.001935		21	21	21	21	21	21	21	21	21	21	21	21	21	21	21	21	21	21	21	21	21	21	21	21	21	21	21	21	21	21	21	21	21	21	21	21	21	21	21	21	21	21.0001
						0.00194		21	21	21	21	21	21	21	21	21	21	21	21	21	21	21	21	21	21	21	21	21	21	21	21	21	21	21	21	21	21	21	21	21	21	21	21	21	21	21	21	21	21.0001
						0.001945		21	21	21	21	21	21	21	21	21	21	21	21	21	21	21	21	21	21	21	21	21	21	21	21	21	21	21	21	21	21	21	21	21	21	21	21	21	21	21	21	21	21.0001
						0.00195		21	21	21	21	21	21	21	21	21	21	21	21	21	21	21	21	21	21	21	21	21	21	21	21	21	21	21	21	21	21	21	21	21	21	21	21	21	21	21	21	21	21.0001
						0.001955		21	21	21	21	21	21	21	21	21	21	21	21	21	21	21	21	21	21	21	21	21	21	21	21	21	21	21	21	21	21	21	21	21	21	21	21	21	21	21	21	21	21.0001
						0.00196		21	21	21	21	21	21	21	21	21	21	21	21	21	21	21	21	21	21	21	21	21	21	21	21	21	21	21	21	21	21	21	21	21	21	21	21	21	21	21	21	21	21.0001
						0.001965		21	21	21	21	21	21	21	21	21	21	21	21	21	21	21	21	21	21	21	21	21	21	21	21	21	21	21	21	21	21	21	21	21	21	21	21	21	21	21	21	21	21.0001
						0.00197		21	21	21	21	21	21	21	21	21	21	21	21	21	21	21	21	21	21	21	21	21	21	21	21	21	21	21	21	21	21	21	21	21	21	21	21	21	21	21	21	21	21.0001
						0.001975		21	21	21	21	21	21	21	21	21	21	21	21	21	21	21	21	21	21	21	21	21	21	21	21	21	21	21	21	21	21	21	21	21	21	21	21	21	21	21	21	21	21.0001
						0.00198		21	21	21	21	21	21	21	21	21	21	21	21	21	21	21	21	21	21	21	21	21	21	21	21	21	21	21	21	21	21	21	21	21	21	21	21	21	21	21	21	21.0001	21.0001
						0.001985		21	21	21	21	21	21	21	21	21	21	21	21	21	21	21	21	21	21	21	21	21	21	21	21	21	21	21	21	21	21	21	21	21	21	21	21	21	21	21	21	21.0001	21.0001
						0.00199		21	21	21	21	21	21	21	21	21	21	21	21	21	21	21	21	21	21	21	21	21	21	21	21	21	21	21	21	21	21	21	21	21	21	21	21	21	21	21	21	21.0001	21.0001
						0.001995		21	21	21	21	21	21	21	21	21	21	21	21	21	21	21	21	21	21	21	21	21	21	21	21	21	21	21	21	21	21	21	21	21	21	21	21	21	21	21	21	21.0001	21.0001
						0.002		21	21	21	21	21	21	21	21	21	21	21	21	21	21	21	21	21	21	21	21	21	21	21	21	21	21	21	21	21	21	21	21	21	21	21	21	21	21	21	21	21.0001	21.0001
						0.002005		21	21	21	21	21	21	21	21	21	21	21	21	21	21	21	21	21	21	21	21	21	21	21	21	21	21	21	21	21	21	21	21	21	21	21	21	21	21	21	21	21.0001	21.0001
						0.00201		21	21	21	21	21	21	21	21	21	21	21	21	21	21	21	21	21	21	21	21	21	21	21	21	21	21	21	21	21	21	21	21	21	21	21	21	21	21	21	21	21.0001	21.0001
						0.002015		21	21	21	21	21	21	21	21	21	21	21	21	21	21	21	21	21	21	21	21	21	21	21	21	21	21	21	21	21	21	21	21	21	21	21	21	21	21	21	21	21.0001	21.0001
						0.00202		21	21	21	21	21	21	21	21	21	21	21	21	21	21	21	21	21	21	21	21	21	21	21	21	21	21	21	21	21	21	21	21	21	21	21	21	21	21	21	21	21.0001	21.0001
						0.002025		21	21	21	21	21	21	21	21	21	21	21	21	21	21	21	21	21	21	21	21	21	21	21	21	21	21	21	21	21	21	21	21	21	21	21	21	21	21	21	21	21.0001	21.0001
						0.00203		21	21	21	21	21	21	21	21	21	21	21	21	21	21	21	21	21	21	21	21	21	21	21	21	21	21	21	21	21	21	21	21	21	21	21	21	21	21	21	21	21.0001	21.0001
						0.002035		21	21	21	21	21	21	21	21	21	21	21	21	21	21	21	21	21	21	21	21	21	21	21	21	21	21	21	21	21	21	21	21	21	21	21	21	21	21	21	21	21.0001	21.0001
						0.00204		21	21	21	21	21	21	21	21	21	21	21	21	21	21	21	21	21	21	21	21	21	21	21	21	21	21	21	21	21	21	21	21	21	21	21	21	21	21	21	21	21.0001	21.0001
						0.002045		21	21	21	21	21	21	21	21	21	21	21	21	21	21	21	21	21	21	21	21	21	21	21	21	21	21	21	21	21	21	21	21	21	21	21	21	21	21	21	21	21.0001	21.0001
						0.00205		21	21	21	21	21	21	21	21	21	21	21	21	21	21	21	21	21	21	21	21	21	21	21	21	21	21	21	21	21	21	21	21	21	21	21	21	21	21	21	21	21.0001	21.0001
						0.002055		21	21	21	21	21	21	21	21	21	21	21	21	21	21	21	21	21	21	21	21	21	21	21	21	21	21	21	21	21	21	21	21	21	21	21	21	21	21	21	21.0001	21.0001	21.0001
						0.00206		21	21	21	21	21	21	21	21	21	21	21	21	21	21	21	21	21	21	21	21	21	21	21	21	21	21	21	21	21	21	21	21	21	21	21	21	21	21	21	21.0001	21.0001	21.0001
						0.002065		21	21	21	21	21	21	21	21	21	21	21	21	21	21	21	21	21	21	21	21	21	21	21	21	21	21	21	21	21	21	21	21	21	21	21	21	21	21	21	21.0001	21.0001	21.0001
						0.00207		21	21	21	21	21	21	21	21	21	21	21	21	21	21	21	21	21	21	21	21	21	21	21	21	21	21	21	21	21	21	21	21	21	21	21	21	21	21	21	21.0001	21.0001	21.0001
						0.002075		21	21	21	21	21	21	21	21	21	21	21	21	21	21	21	21	21	21	21	21	21	21	21	21	21	21	21	21	21	21	21	21	21	21	21	21	21	21	21	21.0001	21.0001	21.0001
						0.00208		21	21	21	21	21	21	21	21	21	21	21	21	21	21	21	21	21	21	21	21	21	21	21	21	21	21	21	21	21	21	21	21	21	21	21	21	21	21	21	21.0001	21.0001	21.0001
						0.002085		21	21	21	21	21	21	21	21	21	21	21	21	21	21	21	21	21	21	21	21	21	21	21	21	21	21	21	21	21	21	21	21	21	21	21	21	21	21	21	21.0001	21.0001	21.0001
						0.00209		21	21	21	21	21	21	21	21	21	21	21	21	21	21	21	21	21	21	21	21	21	21	21	21	21	21	21	21	21	21	21	21	21	21	21	21	21	21	21	21.0001	21.0001	21.0001
						0.002095		21	21	21	21	21	21	21	21	21	21	21	21	21	21	21	21	21	21	21	21	21	21	21	21	21	21	21	21	21	21	21	21	21	21	21	21	21	21	21	21.0001	21.0001	21.0001
						0.0021		21	21	21	21	21	21	21	21	21	21	21	21	21	21	21	21	21	21	21	21	21	21	21	21	21	21	21	21	21	21	21	21	21	21	21	21	21	21	21	21.0001	21.0001	21.0001
						0.002105		21	21	21	21	21	21	21	21	21	21	21	21	21	21	21	21	21	21	21	21	21	21	21	21	21	21	21	21	21	21	21	21	21	21	21	21	21	21	21	21.0001	21.0001	21.0001
						0.00211		21	21	21	21	21	21	21	21	21	21	21	21	21	21	21	21	21	21	21	21	21	21	21	21	21	21	21	21	21	21	21	21	21	21	21	21	21	21	21	21.0001	21.0001	21.0001
						0.002115		21	21	21	21	21	21	21	21	21	21	21	21	21	21	21	21	21	21	21	21	21	21	21	21	21	21	21	21	21	21	21	21	21	21	21	21	21	21	21	21.0001	21.0001	21.0001
						0.00212		21	21	21	21	21	21	21	21	21	21	21	21	21	21	21	21	21	21	21	21	21	21	21	21	21	21	21	21	21	21	21	21	21	21	21	21	21	21	21	21.0001	21.0001	21.0001
						0.002125		21	21	21	21	21	21	21	21	21	21	21	21	21	21	21	21	21	21	21	21	21	21	21	21	21	21	21	21	21	21	21	21	21	21	21	21	21	21	21	21.0001	21.0001	21.0001
						0.00213		21	21	21	21	21	21	21	21	21	21	21	21	21	21	21	21	21	21	21	21	21	21	21	21	21	21	21	21	21	21	21	21	21	21	21	21	21	21	21.0001	21.0001	21.0001	21.0001
						0.002135		21	21	21	21	21	21	21	21	21	21	21	21	21	21	21	21	21	21	21	21	21	21	21	21	21	21	21	21	21	21	21	21	21	21	21	21	21	21	21.0001	21.0001	21.0001	21.0001
						0.00214		21	21	21	21	21	21	21	21	21	21	21	21	21	21	21	21	21	21	21	21	21	21	21	21	21	21	21	21	21	21	21	21	21	21	21	21	21	21	21.0001	21.0001	21.0001	21.0001
						0.002145		21	21	21	21	21	21	21	21	21	21	21	21	21	21	21	21	21	21	21	21	21	21	21	21	21	21	21	21	21	21	21	21	21	21	21	21	21	21	21.0001	21.0001	21.0001	21.0001
						0.00215		21	21	21	21	21	21	21	21	21	21	21	21	21	21	21	21	21	21	21	21	21	21	21	21	21	21	21	21	21	21	21	21	21	21	21	21	21	21	21.0001	21.0001	21.0001	21.0001
						0.002155		21	21	21	21	21	21	21	21	21	21	21	21	21	21	21	21	21	21	21	21	21	21	21	21	21	21	21	21	21	21	21	21	21	21	21	21	21	21	21.0001	21.0001	21.0001	21.0001
						0.00216		21	21	21	21	21	21	21	21	21	21	21	21	21	21	21	21	21	21	21	21	21	21	21	21	21	21	21	21	21	21	21	21	21	21	21	21	21	21	21.0001	21.0001	21.0001	21.0002
						0.002165		21	21	21	21	21	21	21	21	21	21	21	21	21	21	21	21	21	21	21	21	21	21	21	21	21	21	21	21	21	21	21	21	21	21	21	21	21	21	21.0001	21.0001	21.0001	21.0002
						0.00217		21	21	21	21	21	21	21	21	21	21	21	21	21	21	21	21	21	21	21	21	21	21	21	21	21	21	21	21	21	21	21	21	21	21	21	21	21	21	21.0001	21.0001	21.0001	21.0002
						0.002175		21	21	21	21	21	21	21	21	21	21	21	21	21	21	21	21	21	21	21	21	21	21	21	21	21	21	21	21	21	21	21	21	21	21	21	21	21	21	21.0001	21.0001	21.0001	21.0002
						0.00218		21	21	21	21	21	21	21	21	21	21	21	21	21	21	21	21	21	21	21	21	21	21	21	21	21	21	21	21	21	21	21	21	21	21	21	21	21	21	21.0001	21.0001	21.0001	21.0002
						0.002185		21	21	21	21	21	21	21	21	21	21	21	21	21	21	21	21	21	21	21	21	21	21	21	21	21	21	21	21	21	21	21	21	21	21	21	21	21	21	21.0001	21.0001	21.0001	21.0002
						0.00219		21	21	21	21	21	21	21	21	21	21	21	21	21	21	21	21	21	21	21	21	21	21	21	21	21	21	21	21	21	21	21	21	21	21	21	21	21	21	21.0001	21.0001	21.0001	21.0002
						0.002195		21	21	21	21	21	21	21	21	21	21	21	21	21	21	21	21	21	21	21	21	21	21	21	21	21	21	21	21	21	21	21	21	21	21	21	21	21	21	21.0001	21.0001	21.0001	21.0002
						0.0022		21	21	21	21	21	21	21	21	21	21	21	21	21	21	21	21	21	21	21	21	21	21	21	21	21	21	21	21	21	21	21	21	21	21	21	21	21	21	21.0001	21.0001	21.0001	21.0002
						0.002205		21	21	21	21	21	21	21	21	21	21	21	21	21	21	21	21	21	21	21	21	21	21	21	21	21	21	21	21	21	21	21	21	21	21	21	21	21	21.0001	21.0001	21.0001	21.0001	21.0002
						0.00221		21	21	21	21	21	21	21	21	21	21	21	21	21	21	21	21	21	21	21	21	21	21	21	21	21	21	21	21	21	21	21	21	21	21	21	21	21	21.0001	21.0001	21.0001	21.0001	21.0002
						0.002215		21	21	21	21	21	21	21	21	21	21	21	21	21	21	21	21	21	21	21	21	21	21	21	21	21	21	21	21	21	21	21	21	21	21	21	21	21	21.0001	21.0001	21.0001	21.0001	21.0002
						0.00222		21	21	21	21	21	21	21	21	21	21	21	21	21	21	21	21	21	21	21	21	21	21	21	21	21	21	21	21	21	21	21	21	21	21	21	21	21	21.0001	21.0001	21.0001	21.0001	21.0002
						0.002225		21	21	21	21	21	21	21	21	21	21	21	21	21	21	21	21	21	21	21	21	21	21	21	21	21	21	21	21	21	21	21	21	21	21	21	21	21	21.0001	21.0001	21.0001	21.0001	21.0002
						0.00223		21	21	21	21	21	21	21	21	21	21	21	21	21	21	21	21	21	21	21	21	21	21	21	21	21	21	21	21	21	21	21	21	21	21	21	21	21	21.0001	21.0001	21.0001	21.0001	21.0002
						0.002235		21	21	21	21	21	21	21	21	21	21	21	21	21	21	21	21	21	21	21	21	21	21	21	21	21	21	21	21	21	21	21	21	21	21	21	21	21	21.0001	21.0001	21.0001	21.0001	21.0002
						0.00224		21	21	21	21	21	21	21	21	21	21	21	21	21	21	21	21	21	21	21	21	21	21	21	21	21	21	21	21	21	21	21	21	21	21	21	21	21	21.0001	21.0001	21.0001	21.0001	21.0002
						0.002245		21	21	21	21	21	21	21	21	21	21	21	21	21	21	21	21	21	21	21	21	21	21	21	21	21	21	21	21	21	21	21	21	21	21	21	21	21	21.0001	21.0001	21.0001	21.0002	21.0002
						0.00225		21	21	21	21	21	21	21	21	21	21	21	21	21	21	21	21	21	21	21	21	21	21	21	21	21	21	21	21	21	21	21	21	21	21	21	21	21	21.0001	21.0001	21.0001	21.0002	21.0002
						0.002255		21	21	21	21	21	21	21	21	21	21	21	21	21	21	21	21	21	21	21	21	21	21	21	21	21	21	21	21	21	21	21	21	21	21	21	21	21	21.0001	21.0001	21.0001	21.0002	21.0002
						0.00226		21	21	21	21	21	21	21	21	21	21	21	21	21	21	21	21	21	21	21	21	21	21	21	21	21	21	21	21	21	21	21	21	21	21	21	21	21	21.0001	21.0001	21.0001	21.0002	21.0002
						0.002265		21	21	21	21	21	21	21	21	21	21	21	21	21	21	21	21	21	21	21	21	21	21	21	21	21	21	21	21	21	21	21	21	21	21	21	21	21	21.0001	21.0001	21.0001	21.0002	21.0002
						0.00227		21	21	21	21	21	21	21	21	21	21	21	21	21	21	21	21	21	21	21	21	21	21	21	21	21	21	21	21	21	21	21	21	21	21	21	21	21	21.0001	21.0001	21.0001	21.0002	21.0002
						0.002275		21	21	21	21	21	21	21	21	21	21	21	21	21	21	21	21	21	21	21	21	21	21	21	21	21	21	21	21	21	21	21	21	21	21	21	21	21	21.0001	21.0001	21.0001	21.0002	21.0002
						0.00228		21	21	21	21	21	21	21	21	21	21	21	21	21	21	21	21	21	21	21	21	21	21	21	21	21	21	21	21	21	21	21	21	21	21	21	21	21	21.0001	21.0001	21.0001	21.0002	21.0002
						0.002285		21	21	21	21	21	21	21	21	21	21	21	21	21	21	21	21	21	21	21	21	21	21	21	21	21	21	21	21	21	21	21	21	21	21	21	21	21.0001	21.0001	21.0001	21.0001	21.0002	21.0002
						0.00229		21	21	21	21	21	21	21	21	21	21	21	21	21	21	21	21	21	21	21	21	21	21	21	21	21	21	21	21	21	21	21	21	21	21	21	21	21.0001	21.0001	21.0001	21.0001	21.0002	21.0002
						0.002295		21	21	21	21	21	21	21	21	21	21	21	21	21	21	21	21	21	21	21	21	21	21	21	21	21	21	21	21	21	21	21	21	21	21	21	21	21.0001	21.0001	21.0001	21.0001	21.0002	21.0002
						0.0023		21	21	21	21	21	21	21	21	21	21	21	21	21	21	21	21	21	21	21	21	21	21	21	21	21	21	21	21	21	21	21	21	21	21	21	21	21.0001	21.0001	21.0001	21.0001	21.0002	21.0003
						0.002305		21	21	21	21	21	21	21	21	21	21	21	21	21	21	21	21	21	21	21	21	21	21	21	21	21	21	21	21	21	21	21	21	21	21	21	21	21.0001	21.0001	21.0001	21.0001	21.0002	21.0003
						0.00231		21	21	21	21	21	21	21	21	21	21	21	21	21	21	21	21	21	21	21	21	21	21	21	21	21	21	21	21	21	21	21	21	21	21	21	21	21.0001	21.0001	21.0001	21.0001	21.0002	21.0003
						0.002315		21	21	21	21	21	21	21	21	21	21	21	21	21	21	21	21	21	21	21	21	21	21	21	21	21	21	21	21	21	21	21	21	21	21	21	21	21.0001	21.0001	21.0001	21.0001	21.0002	21.0003
						0.00232		21	21	21	21	21	21	21	21	21	21	21	21	21	21	21	21	21	21	21	21	21	21	21	21	21	21	21	21	21	21	21	21	21	21	21	21	21.0001	21.0001	21.0001	21.0001	21.0002	21.0003
						0.002325		21	21	21	21	21	21	21	21	21	21	21	21	21	21	21	21	21	21	21	21	21	21	21	21	21	21	21	21	21	21	21	21	21	21	21	21	21.0001	21.0001	21.0001	21.0002	21.0002	21.0003
						0.00233		21	21	21	21	21	21	21	21	21	21	21	21	21	21	21	21	21	21	21	21	21	21	21	21	21	21	21	21	21	21	21	21	21	21	21	21	21.0001	21.0001	21.0001	21.0002	21.0002	21.0003
						0.002335		21	21	21	21	21	21	21	21	21	21	21	21	21	21	21	21	21	21	21	21	21	21	21	21	21	21	21	21	21	21	21	21	21	21	21	21	21.0001	21.0001	21.0001	21.0002	21.0002	21.0003
						0.00234		21	21	21	21	21	21	21	21	21	21	21	21	21	21	21	21	21	21	21	21	21	21	21	21	21	21	21	21	21	21	21	21	21	21	21	21	21.0001	21.0001	21.0001	21.0002	21.0002	21.0003
						0.002345		21	21	21	21	21	21	21	21	21	21	21	21	21	21	21	21	21	21	21	21	21	21	21	21	21	21	21	21	21	21	21	21	21	21	21	21	21.0001	21.0001	21.0001	21.0002	21.0002	21.0003
						0.00235		21	21	21	21	21	21	21	21	21	21	21	21	21	21	21	21	21	21	21	21	21	21	21	21	21	21	21	21	21	21	21	21	21	21	21	21	21.0001	21.0001	21.0001	21.0002	21.0002	21.0003
						0.002355		21	21	21	21	21	21	21	21	21	21	21	21	21	21	21	21	21	21	21	21	21	21	21	21	21	21	21	21	21	21	21	21	21	21	21	21	21.0001	21.0001	21.0001	21.0002	21.0002	21.0003
						0.00236		21	21	21	21	21	21	21	21	21	21	21	21	21	21	21	21	21	21	21	21	21	21	21	21	21	21	21	21	21	21	21	21	21	21	21	21	21.0001	21.0001	21.0001	21.0002	21.0002	21.0003
						0.002365		21	21	21	21	21	21	21	21	21	21	21	21	21	21	21	21	21	21	21	21	21	21	21	21	21	21	21	21	21	21	21	21	21	21	21	21.0001	21.0001	21.0001	21.0001	21.0002	21.0002	21.0003
						0.00237		21	21	21	21	21	21	21	21	21	21	21	21	21	21	21	21	21	21	21	21	21	21	21	21	21	21	21	21	21	21	21	21	21	21	21	21.0001	21.0001	21.0001	21.0001	21.0002	21.0002	21.0003
						0.002375		21	21	21	21	21	21	21	21	21	21	21	21	21	21	21	21	21	21	21	21	21	21	21	21	21	21	21	21	21	21	21	21	21	21	21	21.0001	21.0001	21.0001	21.0001	21.0002	21.0002	21.0003
						0.00238		21	21	21	21	21	21	21	21	21	21	21	21	21	21	21	21	21	21	21	21	21	21	21	21	21	21	21	21	21	21	21	21	21	21	21	21.0001	21.0001	21.0001	21.0001	21.0002	21.0002	21.0003
						0.002385		21	21	21	21	21	21	21	21	21	21	21	21	21	21	21	21	21	21	21	21	21	21	21	21	21	21	21	21	21	21	21	21	21	21	21	21.0001	21.0001	21.0001	21.0001	21.0002	21.0002	21.0003
						0.00239		21	21	21	21	21	21	21	21	21	21	21	21	21	21	21	21	21	21	21	21	21	21	21	21	21	21	21	21	21	21	21	21	21	21	21	21.0001	21.0001	21.0001	21.0001	21.0002	21.0003	21.0003
						0.002395		21	21	21	21	21	21	21	21	21	21	21	21	21	21	21	21	21	21	21	21	21	21	21	21	21	21	21	21	21	21	21	21	21	21	21	21.0001	21.0001	21.0001	21.0001	21.0002	21.0003	21.0003
						0.0024		21	21	21	21	21	21	21	21	21	21	21	21	21	21	21	21	21	21	21	21	21	21	21	21	21	21	21	21	21	21	21	21	21	21	21	21.0001	21.0001	21.0001	21.0001	21.0002	21.0003	21.0003
						0.002405		21	21	21	21	21	21	21	21	21	21	21	21	21	21	21	21	21	21	21	21	21	21	21	21	21	21	21	21	21	21	21	21	21	21	21	21.0001	21.0001	21.0001	21.0001	21.0002	21.0003	21.0004
						0.00241		21	21	21	21	21	21	21	21	21	21	21	21	21	21	21	21	21	21	21	21	21	21	21	21	21	21	21	21	21	21	21	21	21	21	21	21.0001	21.0001	21.0001	21.0001	21.0002	21.0003	21.0004
						0.002415		21	21	21	21	21	21	21	21	21	21	21	21	21	21	21	21	21	21	21	21	21	21	21	21	21	21	21	21	21	21	21	21	21	21	21	21.0001	21.0001	21.0001	21.0002	21.0002	21.0003	21.0004
						0.00242		21	21	21	21	21	21	21	21	21	21	21	21	21	21	21	21	21	21	21	21	21	21	21	21	21	21	21	21	21	21	21	21	21	21	21	21.0001	21.0001	21.0001	21.0002	21.0002	21.0003	21.0004
						0.002425		21	21	21	21	21	21	21	21	21	21	21	21	21	21	21	21	21	21	21	21	21	21	21	21	21	21	21	21	21	21	21	21	21	21	21	21.0001	21.0001	21.0001	21.0002	21.0002	21.0003	21.0004
						0.00243		21	21	21	21	21	21	21	21	21	21	21	21	21	21	21	21	21	21	21	21	21	21	21	21	21	21	21	21	21	21	21	21	21	21	21	21.0001	21.0001	21.0001	21.0002	21.0002	21.0003	21.0004
						0.002435		21	21	21	21	21	21	21	21	21	21	21	21	21	21	21	21	21	21	21	21	21	21	21	21	21	21	21	21	21	21	21	21	21	21	21	21.0001	21.0001	21.0001	21.0002	21.0002	21.0003	21.0004
						0.00244		21	21	21	21	21	21	21	21	21	21	21	21	21	21	21	21	21	21	21	21	21	21	21	21	21	21	21	21	21	21	21	21	21	21	21	21.0001	21.0001	21.0001	21.0002	21.0002	21.0003	21.0004
						0.002445		21	21	21	21	21	21	21	21	21	21	21	21	21	21	21	21	21	21	21	21	21	21	21	21	21	21	21	21	21	21	21	21	21	21	21.0001	21.0001	21.0001	21.0001	21.0002	21.0002	21.0003	21.0004
						0.00245		21	21	21	21	21	21	21	21	21	21	21	21	21	21	21	21	21	21	21	21	21	21	21	21	21	21	21	21	21	21	21	21	21	21	21.0001	21.0001	21.0001	21.0001	21.0002	21.0002	21.0003	21.0004
						0.002455		21	21	21	21	21	21	21	21	21	21	21	21	21	21	21	21	21	21	21	21	21	21	21	21	21	21	21	21	21	21	21	21	21	21	21.0001	21.0001	21.0001	21.0001	21.0002	21.0002	21.0003	21.0004
						0.00246		21	21	21	21	21	21	21	21	21	21	21	21	21	21	21	21	21	21	21	21	21	21	21	21	21	21	21	21	21	21	21	21	21	21	21.0001	21.0001	21.0001	21.0001	21.0002	21.0002	21.0003	21.0004
						0.002465		21	21	21	21	21	21	21	21	21	21	21	21	21	21	21	21	21	21	21	21	21	21	21	21	21	21	21	21	21	21	21	21	21	21	21.0001	21.0001	21.0001	21.0001	21.0002	21.0002	21.0003	21.0004
						0.00247		21	21	21	21	21	21	21	21	21	21	21	21	21	21	21	21	21	21	21	21	21	21	21	21	21	21	21	21	21	21	21	21	21	21	21.0001	21.0001	21.0001	21.0001	21.0002	21.0002	21.0003	21.0004
						0.002475		21	21	21	21	21	21	21	21	21	21	21	21	21	21	21	21	21	21	21	21	21	21	21	21	21	21	21	21	21	21	21	21	21	21	21.0001	21.0001	21.0001	21.0001	21.0002	21.0002	21.0003	21.0004
						0.00248		21	21	21	21	21	21	21	21	21	21	21	21	21	21	21	21	21	21	21	21	21	21	21	21	21	21	21	21	21	21	21	21	21	21	21.0001	21.0001	21.0001	21.0001	21.0002	21.0003	21.0003	21.0004
						0.002485		21	21	21	21	21	21	21	21	21	21	21	21	21	21	21	21	21	21	21	21	21	21	21	21	21	21	21	21	21	21	21	21	21	21	21.0001	21.0001	21.0001	21.0001	21.0002	21.0003	21.0003	21.0004
						0.00249		21	21	21	21	21	21	21	21	21	21	21	21	21	21	21	21	21	21	21	21	21	21	21	21	21	21	21	21	21	21	21	21	21	21	21.0001	21.0001	21.0001	21.0001	21.0002	21.0003	21.0003	21.0005
						0.002495		21	21	21	21	21	21	21	21	21	21	21	21	21	21	21	21	21	21	21	21	21	21	21	21	21	21	21	21	21	21	21	21	21	21	21.0001	21.0001	21.0001	21.0001	21.0002	21.0003	21.0003	21.0005
						0.0025		21	21	21	21	21	21	21	21	21	21	21	21	21	21	21	21	21	21	21	21	21	21	21	21	21	21	21	21	21	21	21	21	21	21	21.0001	21.0001	21.0001	21.0002	21.0002	21.0003	21.0004	21.0005
						0.002505		21	21	21	21	21	21	21	21	21	21	21	21	21	21	21	21	21	21	21	21	21	21	21	21	21	21	21	21	21	21	21	21	21	21	21.0001	21.0001	21.0001	21.0002	21.0002	21.0003	21.0004	21.0005
						0.00251		21	21	21	21	21	21	21	21	21	21	21	21	21	21	21	21	21	21	21	21	21	21	21	21	21	21	21	21	21	21	21	21	21	21	21.0001	21.0001	21.0001	21.0002	21.0002	21.0003	21.0004	21.0005
						0.002515		21	21	21	21	21	21	21	21	21	21	21	21	21	21	21	21	21	21	21	21	21	21	21	21	21	21	21	21	21	21	21	21	21	21	21.0001	21.0001	21.0001	21.0002	21.0002	21.0003	21.0004	21.0005
						0.00252		21	21	21	21	21	21	21	21	21	21	21	21	21	21	21	21	21	21	21	21	21	21	21	21	21	21	21	21	21	21	21	21	21	21	21.0001	21.0001	21.0001	21.0002	21.0002	21.0003	21.0004	21.0005
						0.002525		21	21	21	21	21	21	21	21	21	21	21	21	21	21	21	21	21	21	21	21	21	21	21	21	21	21	21	21	21	21	21	21	21	21	21.0001	21.0001	21.0001	21.0002	21.0002	21.0003	21.0004	21.0005
						0.00253		21	21	21	21	21	21	21	21	21	21	21	21	21	21	21	21	21	21	21	21	21	21	21	21	21	21	21	21	21	21	21	21	21	21.0001	21.0001	21.0001	21.0001	21.0002	21.0002	21.0003	21.0004	21.0005
						0.002535		21	21	21	21	21	21	21	21	21	21	21	21	21	21	21	21	21	21	21	21	21	21	21	21	21	21	21	21	21	21	21	21	21	21.0001	21.0001	21.0001	21.0001	21.0002	21.0002	21.0003	21.0004	21.0005
						0.00254		21	21	21	21	21	21	21	21	21	21	21	21	21	21	21	21	21	21	21	21	21	21	21	21	21	21	21	21	21	21	21	21	21	21.0001	21.0001	21.0001	21.0001	21.0002	21.0002	21.0003	21.0004	21.0005
						0.002545		21	21	21	21	21	21	21	21	21	21	21	21	21	21	21	21	21	21	21	21	21	21	21	21	21	21	21	21	21	21	21	21	21	21.0001	21.0001	21.0001	21.0001	21.0002	21.0002	21.0003	21.0004	21.0005
						0.00255		21	21	21	21	21	21	21	21	21	21	21	21	21	21	21	21	21	21	21	21	21	21	21	21	21	21	21	21	21	21	21	21	21	21.0001	21.0001	21.0001	21.0001	21.0002	21.0002	21.0003	21.0004	21.0005
						0.002555		21	21	21	21	21	21	21	21	21	21	21	21	21	21	21	21	21	21	21	21	21	21	21	21	21	21	21	21	21	21	21	21	21	21.0001	21.0001	21.0001	21.0001	21.0002	21.0002	21.0003	21.0004	21.0005
						0.00256		21	21	21	21	21	21	21	21	21	21	21	21	21	21	21	21	21	21	21	21	21	21	21	21	21	21	21	21	21	21	21	21	21	21.0001	21.0001	21.0001	21.0001	21.0002	21.0002	21.0003	21.0004	21.0005
						0.002565		21	21	21	21	21	21	21	21	21	21	21	21	21	21	21	21	21	21	21	21	21	21	21	21	21	21	21	21	21	21	21	21	21	21.0001	21.0001	21.0001	21.0001	21.0002	21.0002	21.0003	21.0004	21.0006
						0.00257		21	21	21	21	21	21	21	21	21	21	21	21	21	21	21	21	21	21	21	21	21	21	21	21	21	21	21	21	21	21	21	21	21	21.0001	21.0001	21.0001	21.0001	21.0002	21.0002	21.0003	21.0004	21.0006
						0.002575		21	21	21	21	21	21	21	21	21	21	21	21	21	21	21	21	21	21	21	21	21	21	21	21	21	21	21	21	21	21	21	21	21	21.0001	21.0001	21.0001	21.0001	21.0002	21.0003	21.0003	21.0004	21.0006
						0.00258		21	21	21	21	21	21	21	21	21	21	21	21	21	21	21	21	21	21	21	21	21	21	21	21	21	21	21	21	21	21	21	21	21	21.0001	21.0001	21.0001	21.0001	21.0002	21.0003	21.0003	21.0004	21.0006
						0.002585		21	21	21	21	21	21	21	21	21	21	21	21	21	21	21	21	21	21	21	21	21	21	21	21	21	21	21	21	21	21	21	21	21	21.0001	21.0001	21.0001	21.0001	21.0002	21.0003	21.0003	21.0004	21.0006
						0.00259		21	21	21	21	21	21	21	21	21	21	21	21	21	21	21	21	21	21	21	21	21	21	21	21	21	21	21	21	21	21	21	21	21	21.0001	21.0001	21.0001	21.0002	21.0002	21.0003	21.0003	21.0005	21.0006
						0.002595		21	21	21	21	21	21	21	21	21	21	21	21	21	21	21	21	21	21	21	21	21	21	21	21	21	21	21	21	21	21	21	21	21	21.0001	21.0001	21.0001	21.0002	21.0002	21.0003	21.0004	21.0005	21.0006
						0.0026		21	21	21	21	21	21	21	21	21	21	21	21	21	21	21	21	21	21	21	21	21	21	21	21	21	21	21	21	21	21	21	21	21	21.0001	21.0001	21.0001	21.0002	21.0002	21.0003	21.0004	21.0005	21.0006
						0.002605		21	21	21	21	21	21	21	21	21	21	21	21	21	21	21	21	21	21	21	21	21	21	21	21	21	21	21	21	21	21	21	21	21	21.0001	21.0001	21.0001	21.0002	21.0002	21.0003	21.0004	21.0005	21.0006
						0.00261		21	21	21	21	21	21	21	21	21	21	21	21	21	21	21	21	21	21	21	21	21	21	21	21	21	21	21	21	21	21	21	21	21.0001	21.0001	21.0001	21.0001	21.0002	21.0002	21.0003	21.0004	21.0005	21.0006
						0.002615		21	21	21	21	21	21	21	21	21	21	21	21	21	21	21	21	21	21	21	21	21	21	21	21	21	21	21	21	21	21	21	21	21.0001	21.0001	21.0001	21.0001	21.0002	21.0002	21.0003	21.0004	21.0005	21.0006
						0.00262		21	21	21	21	21	21	21	21	21	21	21	21	21	21	21	21	21	21	21	21	21	21	21	21	21	21	21	21	21	21	21	21	21.0001	21.0001	21.0001	21.0001	21.0002	21.0002	21.0003	21.0004	21.0005	21.0006
						0.002625		21	21	21	21	21	21	21	21	21	21	21	21	21	21	21	21	21	21	21	21	21	21	21	21	21	21	21	21	21	21	21	21	21.0001	21.0001	21.0001	21.0001	21.0002	21.0002	21.0003	21.0004	21.0005	21.0006
						0.00263		21	21	21	21	21	21	21	21	21	21	21	21	21	21	21	21	21	21	21	21	21	21	21	21	21	21	21	21	21	21	21	21	21.0001	21.0001	21.0001	21.0001	21.0002	21.0002	21.0003	21.0004	21.0005	21.0007
						0.002635		21	21	21	21	21	21	21	21	21	21	21	21	21	21	21	21	21	21	21	21	21	21	21	21	21	21	21	21	21	21	21	21	21.0001	21.0001	21.0001	21.0001	21.0002	21.0002	21.0003	21.0004	21.0005	21.0007
						0.00264		21	21	21	21	21	21	21	21	21	21	21	21	21	21	21	21	21	21	21	21	21	21	21	21	21	21	21	21	21	21	21	21	21.0001	21.0001	21.0001	21.0001	21.0002	21.0002	21.0003	21.0004	21.0005	21.0007
						0.002645		21	21	21	21	21	21	21	21	21	21	21	21	21	21	21	21	21	21	21	21	21	21	21	21	21	21	21	21	21	21	21	21	21.0001	21.0001	21.0001	21.0001	21.0002	21.0002	21.0003	21.0004	21.0005	21.0007
						0.00265		21	21	21	21	21	21	21	21	21	21	21	21	21	21	21	21	21	21	21	21	21	21	21	21	21	21	21	21	21	21	21	21	21.0001	21.0001	21.0001	21.0001	21.0002	21.0002	21.0003	21.0004	21.0005	21.0007
						0.002655		21	21	21	21	21	21	21	21	21	21	21	21	21	21	21	21	21	21	21	21	21	21	21	21	21	21	21	21	21	21	21	21	21.0001	21.0001	21.0001	21.0001	21.0002	21.0002	21.0003	21.0004	21.0005	21.0007
						0.00266		21	21	21	21	21	21	21	21	21	21	21	21	21	21	21	21	21	21	21	21	21	21	21	21	21	21	21	21	21	21	21	21	21.0001	21.0001	21.0001	21.0001	21.0002	21.0002	21.0003	21.0004	21.0005	21.0007
						0.002665		21	21	21	21	21	21	21	21	21	21	21	21	21	21	21	21	21	21	21	21	21	21	21	21	21	21	21	21	21	21	21	21	21.0001	21.0001	21.0001	21.0001	21.0002	21.0002	21.0003	21.0004	21.0006	21.0007
						0.00267		21	21	21	21	21	21	21	21	21	21	21	21	21	21	21	21	21	21	21	21	21	21	21	21	21	21	21	21	21	21	21	21	21.0001	21.0001	21.0001	21.0001	21.0002	21.0003	21.0003	21.0004	21.0006	21.0007
						0.002675		21	21	21	21	21	21	21	21	21	21	21	21	21	21	21	21	21	21	21	21	21	21	21	21	21	21	21	21	21	21	21	21	21.0001	21.0001	21.0001	21.0001	21.0002	21.0003	21.0003	21.0004	21.0006	21.0007
						0.00268		21	21	21	21	21	21	21	21	21	21	21	21	21	21	21	21	21	21	21	21	21	21	21	21	21	21	21	21	21	21	21	21	21.0001	21.0001	21.0001	21.0001	21.0002	21.0003	21.0003	21.0004	21.0006	21.0007
						0.002685		21	21	21	21	21	21	21	21	21	21	21	21	21	21	21	21	21	21	21	21	21	21	21	21	21	21	21	21	21	21	21	21	21.0001	21.0001	21.0001	21.0002	21.0002	21.0003	21.0003	21.0004	21.0006	21.0008
						0.00269		21	21	21	21	21	21	21	21	21	21	21	21	21	21	21	21	21	21	21	21	21	21	21	21	21	21	21	21	21	21	21	21	21.0001	21.0001	21.0001	21.0002	21.0002	21.0003	21.0003	21.0005	21.0006	21.0008
						0.002695		21	21	21	21	21	21	21	21	21	21	21	21	21	21	21	21	21	21	21	21	21	21	21	21	21	21	21	21	21	21	21	21	21.0001	21.0001	21.0001	21.0002	21.0002	21.0003	21.0004	21.0005	21.0006	21.0008
						0.0027		21	21	21	21	21	21	21	21	21	21	21	21	21	21	21	21	21	21	21	21	21	21	21	21	21	21	21	21	21	21	21	21.0001	21.0001	21.0001	21.0001	21.0002	21.0002	21.0003	21.0004	21.0005	21.0006	21.0008
						0.002705		21	21	21	21	21	21	21	21	21	21	21	21	21	21	21	21	21	21	21	21	21	21	21	21	21	21	21	21	21	21	21	21.0001	21.0001	21.0001	21.0001	21.0002	21.0002	21.0003	21.0004	21.0005	21.0006	21.0008
						0.00271		21	21	21	21	21	21	21	21	21	21	21	21	21	21	21	21	21	21	21	21	21	21	21	21	21	21	21	21	21	21	21	21.0001	21.0001	21.0001	21.0001	21.0002	21.0002	21.0003	21.0004	21.0005	21.0006	21.0008
						0.002715		21	21	21	21	21	21	21	21	21	21	21	21	21	21	21	21	21	21	21	21	21	21	21	21	21	21	21	21	21	21	21	21.0001	21.0001	21.0001	21.0001	21.0002	21.0002	21.0003	21.0004	21.0005	21.0006	21.0008
						0.00272		21	21	21	21	21	21	21	21	21	21	21	21	21	21	21	21	21	21	21	21	21	21	21	21	21	21	21	21	21	21	21	21.0001	21.0001	21.0001	21.0001	21.0002	21.0002	21.0003	21.0004	21.0005	21.0006	21.0008
						0.002725		21	21	21	21	21	21	21	21	21	21	21	21	21	21	21	21	21	21	21	21	21	21	21	21	21	21	21	21	21	21	21	21.0001	21.0001	21.0001	21.0001	21.0002	21.0002	21.0003	21.0004	21.0005	21.0006	21.0008
						0.00273		21	21	21	21	21	21	21	21	21	21	21	21	21	21	21	21	21	21	21	21	21	21	21	21	21	21	21	21	21	21	21	21.0001	21.0001	21.0001	21.0001	21.0002	21.0002	21.0003	21.0004	21.0005	21.0006	21.0008
						0.002735		21	21	21	21	21	21	21	21	21	21	21	21	21	21	21	21	21	21	21	21	21	21	21	21	21	21	21	21	21	21	21	21.0001	21.0001	21.0001	21.0001	21.0002	21.0002	21.0003	21.0004	21.0005	21.0007	21.0008
						0.00274		21	21	21	21	21	21	21	21	21	21	21	21	21	21	21	21	21	21	21	21	21	21	21	21	21	21	21	21	21	21	21	21.0001	21.0001	21.0001	21.0001	21.0002	21.0002	21.0003	21.0004	21.0005	21.0007	21.0009
						0.002745		21	21	21	21	21	21	21	21	21	21	21	21	21	21	21	21	21	21	21	21	21	21	21	21	21	21	21	21	21	21	21	21.0001	21.0001	21.0001	21.0001	21.0002	21.0002	21.0003	21.0004	21.0005	21.0007	21.0009
						0.00275		21	21	21	21	21	21	21	21	21	21	21	21	21	21	21	21	21	21	21	21	21	21	21	21	21	21	21	21	21	21	21	21.0001	21.0001	21.0001	21.0001	21.0002	21.0002	21.0003	21.0004	21.0005	21.0007	21.0009
						0.002755		21	21	21	21	21	21	21	21	21	21	21	21	21	21	21	21	21	21	21	21	21	21	21	21	21	21	21	21	21	21	21	21.0001	21.0001	21.0001	21.0001	21.0002	21.0002	21.0003	21.0004	21.0005	21.0007	21.0009
						0.00276		21	21	21	21	21	21	21	21	21	21	21	21	21	21	21	21	21	21	21	21	21	21	21	21	21	21	21	21	21	21	21	21.0001	21.0001	21.0001	21.0001	21.0002	21.0002	21.0003	21.0004	21.0005	21.0007	21.0009
						0.002765		21	21	21	21	21	21	21	21	21	21	21	21	21	21	21	21	21	21	21	21	21	21	21	21	21	21	21	21	21	21	21	21.0001	21.0001	21.0001	21.0001	21.0002	21.0003	21.0003	21.0004	21.0005	21.0007	21.0009
						0.00277		21	21	21	21	21	21	21	21	21	21	21	21	21	21	21	21	21	21	21	21	21	21	21	21	21	21	21	21	21	21	21	21.0001	21.0001	21.0001	21.0001	21.0002	21.0003	21.0003	21.0004	21.0006	21.0007	21.0009
						0.002775		21	21	21	21	21	21	21	21	21	21	21	21	21	21	21	21	21	21	21	21	21	21	21	21	21	21	21	21	21	21	21	21.0001	21.0001	21.0001	21.0002	21.0002	21.0003	21.0003	21.0004	21.0006	21.0007	21.0009
						0.00278		21	21	21	21	21	21	21	21	21	21	21	21	21	21	21	21	21	21	21	21	21	21	21	21	21	21	21	21	21	21	21	21.0001	21.0001	21.0001	21.0002	21.0002	21.0003	21.0003	21.0004	21.0006	21.0007	21.0009
						0.002785		21	21	21	21	21	21	21	21	21	21	21	21	21	21	21	21	21	21	21	21	21	21	21	21	21	21	21	21	21	21	21.0001	21.0001	21.0001	21.0001	21.0002	21.0002	21.0003	21.0003	21.0004	21.0006	21.0007	21.0009
						0.00279		21	21	21	21	21	21	21	21	21	21	21	21	21	21	21	21	21	21	21	21	21	21	21	21	21	21	21	21	21	21	21.0001	21.0001	21.0001	21.0001	21.0002	21.0002	21.0003	21.0003	21.0005	21.0006	21.0007	21.001
						0.002795		21	21	21	21	21	21	21	21	21	21	21	21	21	21	21	21	21	21	21	21	21	21	21	21	21	21	21	21	21	21	21.0001	21.0001	21.0001	21.0001	21.0002	21.0002	21.0003	21.0004	21.0005	21.0006	21.0008	21.001
						0.0028		21	21	21	21	21	21	21	21	21	21	21	21	21	21	21	21	21	21	21	21	21	21	21	21	21	21	21	21	21	21	21.0001	21.0001	21.0001	21.0001	21.0002	21.0002	21.0003	21.0004	21.0005	21.0006	21.0008	21.001
						0.002805		21	21	21	21	21	21	21	21	21	21	21	21	21	21	21	21	21	21	21	21	21	21	21	21	21	21	21	21	21	21	21.0001	21.0001	21.0001	21.0001	21.0002	21.0002	21.0003	21.0004	21.0005	21.0006	21.0008	21.001
						0.00281		21	21	21	21	21	21	21	21	21	21	21	21	21	21	21	21	21	21	21	21	21	21	21	21	21	21	21	21	21	21	21.0001	21.0001	21.0001	21.0001	21.0002	21.0002	21.0003	21.0004	21.0005	21.0006	21.0008	21.001
						0.002815		21	21	21	21	21	21	21	21	21	21	21	21	21	21	21	21	21	21	21	21	21	21	21	21	21	21	21	21	21	21	21.0001	21.0001	21.0001	21.0001	21.0002	21.0002	21.0003	21.0004	21.0005	21.0006	21.0008	21.001
						0.00282		21	21	21	21	21	21	21	21	21	21	21	21	21	21	21	21	21	21	21	21	21	21	21	21	21	21	21	21	21	21	21.0001	21.0001	21.0001	21.0001	21.0002	21.0002	21.0003	21.0004	21.0005	21.0006	21.0008	21.001
						0.002825		21	21	21	21	21	21	21	21	21	21	21	21	21	21	21	21	21	21	21	21	21	21	21	21	21	21	21	21	21	21	21.0001	21.0001	21.0001	21.0001	21.0002	21.0002	21.0003	21.0004	21.0005	21.0006	21.0008	21.001
						0.00283		21	21	21	21	21	21	21	21	21	21	21	21	21	21	21	21	21	21	21	21	21	21	21	21	21	21	21	21	21	21	21.0001	21.0001	21.0001	21.0001	21.0002	21.0002	21.0003	21.0004	21.0005	21.0006	21.0008	21.001
						0.002835		21	21	21	21	21	21	21	21	21	21	21	21	21	21	21	21	21	21	21	21	21	21	21	21	21	21	21	21	21	21	21.0001	21.0001	21.0001	21.0001	21.0002	21.0002	21.0003	21.0004	21.0005	21.0006	21.0008	21.0011
						0.00284		21	21	21	21	21	21	21	21	21	21	21	21	21	21	21	21	21	21	21	21	21	21	21	21	21	21	21	21	21	21	21.0001	21.0001	21.0001	21.0001	21.0002	21.0002	21.0003	21.0004	21.0005	21.0007	21.0008	21.0011
						0.002845		21	21	21	21	21	21	21	21	21	21	21	21	21	21	21	21	21	21	21	21	21	21	21	21	21	21	21	21	21	21	21.0001	21.0001	21.0001	21.0001	21.0002	21.0002	21.0003	21.0004	21.0005	21.0007	21.0008	21.0011
						0.00285		21	21	21	21	21	21	21	21	21	21	21	21	21	21	21	21	21	21	21	21	21	21	21	21	21	21	21	21	21	21	21.0001	21.0001	21.0001	21.0001	21.0002	21.0002	21.0003	21.0004	21.0005	21.0007	21.0009	21.0011
						0.002855		21	21	21	21	21	21	21	21	21	21	21	21	21	21	21	21	21	21	21	21	21	21	21	21	21	21	21	21	21	21	21.0001	21.0001	21.0001	21.0001	21.0002	21.0002	21.0003	21.0004	21.0005	21.0007	21.0009	21.0011
						0.00286		21	21	21	21	21	21	21	21	21	21	21	21	21	21	21	21	21	21	21	21	21	21	21	21	21	21	21	21	21	21	21.0001	21.0001	21.0001	21.0001	21.0002	21.0002	21.0003	21.0004	21.0005	21.0007	21.0009	21.0011
						0.002865		21	21	21	21	21	21	21	21	21	21	21	21	21	21	21	21	21	21	21	21	21	21	21	21	21	21	21	21	21	21	21.0001	21.0001	21.0001	21.0001	21.0002	21.0003	21.0003	21.0004	21.0005	21.0007	21.0009	21.0011
						0.00287		21	21	21	21	21	21	21	21	21	21	21	21	21	21	21	21	21	21	21	21	21	21	21	21	21	21	21	21	21	21	21.0001	21.0001	21.0001	21.0002	21.0002	21.0003	21.0003	21.0004	21.0005	21.0007	21.0009	21.0011
						0.002875		21	21	21	21	21	21	21	21	21	21	21	21	21	21	21	21	21	21	21	21	21	21	21	21	21	21	21	21	21	21.0001	21.0001	21.0001	21.0001	21.0002	21.0002	21.0003	21.0003	21.0004	21.0006	21.0007	21.0009	21.0012
						0.00288		21	21	21	21	21	21	21	21	21	21	21	21	21	21	21	21	21	21	21	21	21	21	21	21	21	21	21	21	21	21.0001	21.0001	21.0001	21.0001	21.0002	21.0002	21.0003	21.0003	21.0004	21.0006	21.0007	21.0009	21.0012
						0.002885		21	21	21	21	21	21	21	21	21	21	21	21	21	21	21	21	21	21	21	21	21	21	21	21	21	21	21	21	21	21.0001	21.0001	21.0001	21.0001	21.0002	21.0002	21.0003	21.0003	21.0004	21.0006	21.0007	21.0009	21.0012
						0.00289		21	21	21	21	21	21	21	21	21	21	21	21	21	21	21	21	21	21	21	21	21	21	21	21	21	21	21	21	21	21.0001	21.0001	21.0001	21.0001	21.0002	21.0002	21.0003	21.0003	21.0004	21.0006	21.0007	21.0009	21.0012
						0.002895		21	21	21	21	21	21	21	21	21	21	21	21	21	21	21	21	21	21	21	21	21	21	21	21	21	21	21	21	21	21.0001	21.0001	21.0001	21.0001	21.0002	21.0002	21.0003	21.0004	21.0005	21.0006	21.0007	21.0009	21.0012
						0.0029		21	21	21	21	21	21	21	21	21	21	21	21	21	21	21	21	21	21	21	21	21	21	21	21	21	21	21	21	21	21.0001	21.0001	21.0001	21.0001	21.0002	21.0002	21.0003	21.0004	21.0005	21.0006	21.0008	21.001	21.0012
						0.002905		21	21	21	21	21	21	21	21	21	21	21	21	21	21	21	21	21	21	21	21	21	21	21	21	21	21	21	21	21	21.0001	21.0001	21.0001	21.0001	21.0002	21.0002	21.0003	21.0004	21.0005	21.0006	21.0008	21.001	21.0012
						0.00291		21	21	21	21	21	21	21	21	21	21	21	21	21	21	21	21	21	21	21	21	21	21	21	21	21	21	21	21	21	21.0001	21.0001	21.0001	21.0001	21.0002	21.0002	21.0003	21.0004	21.0005	21.0006	21.0008	21.001	21.0012
						0.002915		21	21	21	21	21	21	21	21	21	21	21	21	21	21	21	21	21	21	21	21	21	21	21	21	21	21	21	21	21	21.0001	21.0001	21.0001	21.0001	21.0002	21.0002	21.0003	21.0004	21.0005	21.0006	21.0008	21.001	21.0012
						0.00292		21	21	21	21	21	21	21	21	21	21	21	21	21	21	21	21	21	21	21	21	21	21	21	21	21	21	21	21	21	21.0001	21.0001	21.0001	21.0001	21.0002	21.0002	21.0003	21.0004	21.0005	21.0006	21.0008	21.001	21.0013
						0.002925		21	21	21	21	21	21	21	21	21	21	21	21	21	21	21	21	21	21	21	21	21	21	21	21	21	21	21	21	21	21.0001	21.0001	21.0001	21.0001	21.0002	21.0002	21.0003	21.0004	21.0005	21.0006	21.0008	21.001	21.0013
						0.00293		21	21	21	21	21	21	21	21	21	21	21	21	21	21	21	21	21	21	21	21	21	21	21	21	21	21	21	21	21	21.0001	21.0001	21.0001	21.0001	21.0002	21.0002	21.0003	21.0004	21.0005	21.0006	21.0008	21.001	21.0013
						0.002935		21	21	21	21	21	21	21	21	21	21	21	21	21	21	21	21	21	21	21	21	21	21	21	21	21	21	21	21	21	21.0001	21.0001	21.0001	21.0001	21.0002	21.0002	21.0003	21.0004	21.0005	21.0006	21.0008	21.001	21.0013
						0.00294		21	21	21	21	21	21	21	21	21	21	21	21	21	21	21	21	21	21	21	21	21	21	21	21	21	21	21	21	21	21.0001	21.0001	21.0001	21.0001	21.0002	21.0002	21.0003	21.0004	21.0005	21.0006	21.0008	21.001	21.0013
						0.002945		21	21	21	21	21	21	21	21	21	21	21	21	21	21	21	21	21	21	21	21	21	21	21	21	21	21	21	21	21	21.0001	21.0001	21.0001	21.0001	21.0002	21.0002	21.0003	21.0004	21.0005	21.0007	21.0008	21.0011	21.0013
						0.00295		21	21	21	21	21	21	21	21	21	21	21	21	21	21	21	21	21	21	21	21	21	21	21	21	21	21	21	21	21	21.0001	21.0001	21.0001	21.0001	21.0002	21.0002	21.0003	21.0004	21.0005	21.0007	21.0008	21.0011	21.0013
						0.002955		21	21	21	21	21	21	21	21	21	21	21	21	21	21	21	21	21	21	21	21	21	21	21	21	21	21	21	21	21	21.0001	21.0001	21.0001	21.0001	21.0002	21.0002	21.0003	21.0004	21.0005	21.0007	21.0008	21.0011	21.0014
						0.00296		21	21	21	21	21	21	21	21	21	21	21	21	21	21	21	21	21	21	21	21	21	21	21	21	21	21	21	21	21	21.0001	21.0001	21.0001	21.0001	21.0002	21.0002	21.0003	21.0004	21.0005	21.0007	21.0009	21.0011	21.0014
						0.002965		21	21	21	21	21	21	21	21	21	21	21	21	21	21	21	21	21	21	21	21	21	21	21	21	21	21	21	21	21.0001	21.0001	21.0001	21.0001	21.0001	21.0002	21.0003	21.0003	21.0004	21.0005	21.0007	21.0009	21.0011	21.0014
						0.00297		21	21	21	21	21	21	21	21	21	21	21	21	21	21	21	21	21	21	21	21	21	21	21	21	21	21	21	21	21.0001	21.0001	21.0001	21.0001	21.0002	21.0002	21.0003	21.0003	21.0004	21.0005	21.0007	21.0009	21.0011	21.0014
						0.002975		21	21	21	21	21	21	21	21	21	21	21	21	21	21	21	21	21	21	21	21	21	21	21	21	21	21	21	21	21.0001	21.0001	21.0001	21.0001	21.0002	21.0002	21.0003	21.0003	21.0004	21.0005	21.0007	21.0009	21.0011	21.0014
						0.00298		21	21	21	21	21	21	21	21	21	21	21	21	21	21	21	21	21	21	21	21	21	21	21	21	21	21	21	21	21.0001	21.0001	21.0001	21.0001	21.0002	21.0002	21.0003	21.0003	21.0004	21.0006	21.0007	21.0009	21.0011	21.0014
						0.002985		21	21	21	21	21	21	21	21	21	21	21	21	21	21	21	21	21	21	21	21	21	21	21	21	21	21	21	21	21.0001	21.0001	21.0001	21.0001	21.0002	21.0002	21.0003	21.0003	21.0004	21.0006	21.0007	21.0009	21.0011	21.0014
						0.00299		21	21	21	21	21	21	21	21	21	21	21	21	21	21	21	21	21	21	21	21	21	21	21	21	21	21	21	21	21.0001	21.0001	21.0001	21.0001	21.0002	21.0002	21.0003	21.0003	21.0004	21.0006	21.0007	21.0009	21.0012	21.0014
						0.002995		21	21	21	21	21	21	21	21	21	21	21	21	21	21	21	21	21	21	21	21	21	21	21	21	21	21	21	21	21.0001	21.0001	21.0001	21.0001	21.0002	21.0002	21.0003	21.0003	21.0004	21.0006	21.0007	21.0009	21.0012	21.0015
						0.003		21	21	21	21	21	21	21	21	21	21	21	21	21	21	21	21	21	21	21	21	21	21	21	21	21	21	21	21	21.0001	21.0001	21.0001	21.0001	21.0002	21.0002	21.0003	21.0004	21.0005	21.0006	21.0007	21.0009	21.0012	21.0015
						0.003005		21	21	21	21	21	21	21	21	21	21	21	21	21	21	21	21	21	21	21	21	21	21	21	21	21	21	21	21	21.0001	21.0001	21.0001	21.0001	21.0002	21.0002	21.0003	21.0004	21.0005	21.0006	21.0007	21.0009	21.0012	21.0015
						0.00301		21	21	21	21	21	21	21	21	21	21	21	21	21	21	21	21	21	21	21	21	21	21	21	21	21	21	21	21	21.0001	21.0001	21.0001	21.0001	21.0002	21.0002	21.0003	21.0004	21.0005	21.0006	21.0008	21.0009	21.0012	21.0015
						0.003015		21	21	21	21	21	21	21	21	21	21	21	21	21	21	21	21	21	21	21	21	21	21	21	21	21	21	21	21	21.0001	21.0001	21.0001	21.0001	21.0002	21.0002	21.0003	21.0004	21.0005	21.0006	21.0008	21.001	21.0012	21.0015
						0.00302		21	21	21	21	21	21	21	21	21	21	21	21	21	21	21	21	21	21	21	21	21	21	21	21	21	21	21	21	21.0001	21.0001	21.0001	21.0001	21.0002	21.0002	21.0003	21.0004	21.0005	21.0006	21.0008	21.001	21.0012	21.0015
						0.003025		21	21	21	21	21	21	21	21	21	21	21	21	21	21	21	21	21	21	21	21	21	21	21	21	21	21	21	21	21.0001	21.0001	21.0001	21.0001	21.0002	21.0002	21.0003	21.0004	21.0005	21.0006	21.0008	21.001	21.0012	21.0015
						0.00303		21	21	21	21	21	21	21	21	21	21	21	21	21	21	21	21	21	21	21	21	21	21	21	21	21	21	21	21	21.0001	21.0001	21.0001	21.0001	21.0002	21.0002	21.0003	21.0004	21.0005	21.0006	21.0008	21.001	21.0012	21.0016
						0.003035		21	21	21	21	21	21	21	21	21	21	21	21	21	21	21	21	21	21	21	21	21	21	21	21	21	21	21	21	21.0001	21.0001	21.0001	21.0001	21.0002	21.0002	21.0003	21.0004	21.0005	21.0006	21.0008	21.001	21.0013	21.0016
						0.00304		21	21	21	21	21	21	21	21	21	21	21	21	21	21	21	21	21	21	21	21	21	21	21	21	21	21	21	21	21.0001	21.0001	21.0001	21.0001	21.0002	21.0002	21.0003	21.0004	21.0005	21.0006	21.0008	21.001	21.0013	21.0016
						0.003045		21	21	21	21	21	21	21	21	21	21	21	21	21	21	21	21	21	21	21	21	21	21	21	21	21	21	21	21	21.0001	21.0001	21.0001	21.0001	21.0002	21.0002	21.0003	21.0004	21.0005	21.0006	21.0008	21.001	21.0013	21.0016
						0.00305		21	21	21	21	21	21	21	21	21	21	21	21	21	21	21	21	21	21	21	21	21	21	21	21	21	21	21	21	21.0001	21.0001	21.0001	21.0001	21.0002	21.0002	21.0003	21.0004	21.0005	21.0006	21.0008	21.001	21.0013	21.0016
						0.003055		21	21	21	21	21	21	21	21	21	21	21	21	21	21	21	21	21	21	21	21	21	21	21	21	21	21	21	21.0001	21.0001	21.0001	21.0001	21.0001	21.0002	21.0002	21.0003	21.0004	21.0005	21.0007	21.0008	21.001	21.0013	21.0016
						0.00306		21	21	21	21	21	21	21	21	21	21	21	21	21	21	21	21	21	21	21	21	21	21	21	21	21	21	21	21.0001	21.0001	21.0001	21.0001	21.0001	21.0002	21.0002	21.0003	21.0004	21.0005	21.0007	21.0008	21.001	21.0013	21.0016
						0.003065		21	21	21	21	21	21	21	21	21	21	21	21	21	21	21	21	21	21	21	21	21	21	21	21	21	21	21	21.0001	21.0001	21.0001	21.0001	21.0002	21.0002	21.0003	21.0003	21.0004	21.0005	21.0007	21.0008	21.0011	21.0013	21.0017
						0.00307		21	21	21	21	21	21	21	21	21	21	21	21	21	21	21	21	21	21	21	21	21	21	21	21	21	21	21	21.0001	21.0001	21.0001	21.0001	21.0002	21.0002	21.0003	21.0003	21.0004	21.0005	21.0007	21.0009	21.0011	21.0013	21.0017
						0.003075		21	21	21	21	21	21	21	21	21	21	21	21	21	21	21	21	21	21	21	21	21	21	21	21	21	21	21	21.0001	21.0001	21.0001	21.0001	21.0002	21.0002	21.0003	21.0003	21.0004	21.0005	21.0007	21.0009	21.0011	21.0014	21.0017
						0.00308		21	21	21	21	21	21	21	21	21	21	21	21	21	21	21	21	21	21	21	21	21	21	21	21	21	21	21	21.0001	21.0001	21.0001	21.0001	21.0002	21.0002	21.0003	21.0003	21.0004	21.0005	21.0007	21.0009	21.0011	21.0014	21.0017
						0.003085		21	21	21	21	21	21	21	21	21	21	21	21	21	21	21	21	21	21	21	21	21	21	21	21	21	21	21	21.0001	21.0001	21.0001	21.0001	21.0002	21.0002	21.0003	21.0003	21.0004	21.0005	21.0007	21.0009	21.0011	21.0014	21.0017
						0.00309		21	21	21	21	21	21	21	21	21	21	21	21	21	21	21	21	21	21	21	21	21	21	21	21	21	21	21	21.0001	21.0001	21.0001	21.0001	21.0002	21.0002	21.0003	21.0003	21.0004	21.0006	21.0007	21.0009	21.0011	21.0014	21.0017
						0.003095		21	21	21	21	21	21	21	21	21	21	21	21	21	21	21	21	21	21	21	21	21	21	21	21	21	21	21	21.0001	21.0001	21.0001	21.0001	21.0002	21.0002	21.0003	21.0003	21.0004	21.0006	21.0007	21.0009	21.0011	21.0014	21.0018
						0.0031		21	21	21	21	21	21	21	21	21	21	21	21	21	21	21	21	21	21	21	21	21	21	21	21	21	21	21	21.0001	21.0001	21.0001	21.0001	21.0002	21.0002	21.0003	21.0003	21.0004	21.0006	21.0007	21.0009	21.0011	21.0014	21.0018
						0.003105		21	21	21	21	21	21	21	21	21	21	21	21	21	21	21	21	21	21	21	21	21	21	21	21	21	21	21	21.0001	21.0001	21.0001	21.0001	21.0002	21.0002	21.0003	21.0004	21.0004	21.0006	21.0007	21.0009	21.0011	21.0014	21.0018
						0.00311		21	21	21	21	21	21	21	21	21	21	21	21	21	21	21	21	21	21	21	21	21	21	21	21	21	21	21	21.0001	21.0001	21.0001	21.0001	21.0002	21.0002	21.0003	21.0004	21.0005	21.0006	21.0007	21.0009	21.0012	21.0014	21.0018
						0.003115		21	21	21	21	21	21	21	21	21	21	21	21	21	21	21	21	21	21	21	21	21	21	21	21	21	21	21	21.0001	21.0001	21.0001	21.0001	21.0002	21.0002	21.0003	21.0004	21.0005	21.0006	21.0007	21.0009	21.0012	21.0015	21.0018
						0.00312		21	21	21	21	21	21	21	21	21	21	21	21	21	21	21	21	21	21	21	21	21	21	21	21	21	21	21	21.0001	21.0001	21.0001	21.0001	21.0002	21.0002	21.0003	21.0004	21.0005	21.0006	21.0007	21.0009	21.0012	21.0015	21.0018
						0.003125		21	21	21	21	21	21	21	21	21	21	21	21	21	21	21	21	21	21	21	21	21	21	21	21	21	21	21	21.0001	21.0001	21.0001	21.0001	21.0002	21.0002	21.0003	21.0004	21.0005	21.0006	21.0008	21.0009	21.0012	21.0015	21.0019
						0.00313		21	21	21	21	21	21	21	21	21	21	21	21	21	21	21	21	21	21	21	21	21	21	21	21	21	21	21	21.0001	21.0001	21.0001	21.0001	21.0002	21.0002	21.0003	21.0004	21.0005	21.0006	21.0008	21.001	21.0012	21.0015	21.0019
						0.003135		21	21	21	21	21	21	21	21	21	21	21	21	21	21	21	21	21	21	21	21	21	21	21	21	21	21	21	21.0001	21.0001	21.0001	21.0001	21.0002	21.0002	21.0003	21.0004	21.0005	21.0006	21.0008	21.001	21.0012	21.0015	21.0019
						0.00314		21	21	21	21	21	21	21	21	21	21	21	21	21	21	21	21	21	21	21	21	21	21	21	21	21	21	21	21.0001	21.0001	21.0001	21.0001	21.0002	21.0002	21.0003	21.0004	21.0005	21.0006	21.0008	21.001	21.0012	21.0015	21.0019
						0.003145		21	21	21	21	21	21	21	21	21	21	21	21	21	21	21	21	21	21	21	21	21	21	21	21	21	21	21	21.0001	21.0001	21.0001	21.0001	21.0002	21.0002	21.0003	21.0004	21.0005	21.0006	21.0008	21.001	21.0012	21.0015	21.0019
						0.00315		21	21	21	21	21	21	21	21	21	21	21	21	21	21	21	21	21	21	21	21	21	21	21	21	21	21	21.0001	21.0001	21.0001	21.0001	21.0001	21.0002	21.0002	21.0003	21.0004	21.0005	21.0006	21.0008	21.001	21.0012	21.0016	21.0019
						0.003155		21	21	21	21	21	21	21	21	21	21	21	21	21	21	21	21	21	21	21	21	21	21	21	21	21	21	21.0001	21.0001	21.0001	21.0001	21.0001	21.0002	21.0002	21.0003	21.0004	21.0005	21.0006	21.0008	21.001	21.0013	21.0016	21.002
						0.00316		21	21	21	21	21	21	21	21	21	21	21	21	21	21	21	21	21	21	21	21	21	21	21	21	21	21	21.0001	21.0001	21.0001	21.0001	21.0001	21.0002	21.0002	21.0003	21.0004	21.0005	21.0006	21.0008	21.001	21.0013	21.0016	21.002
						0.003165		21	21	21	21	21	21	21	21	21	21	21	21	21	21	21	21	21	21	21	21	21	21	21	21	21	21	21.0001	21.0001	21.0001	21.0001	21.0001	21.0002	21.0002	21.0003	21.0004	21.0005	21.0006	21.0008	21.001	21.0013	21.0016	21.002
						0.00317		21	21	21	21	21	21	21	21	21	21	21	21	21	21	21	21	21	21	21	21	21	21	21	21	21	21	21.0001	21.0001	21.0001	21.0001	21.0002	21.0002	21.0003	21.0003	21.0004	21.0005	21.0007	21.0008	21.001	21.0013	21.0016	21.002
						0.003175		21	21	21	21	21	21	21	21	21	21	21	21	21	21	21	21	21	21	21	21	21	21	21	21	21	21	21.0001	21.0001	21.0001	21.0001	21.0002	21.0002	21.0003	21.0003	21.0004	21.0005	21.0007	21.0008	21.001	21.0013	21.0016	21.002
						0.00318		21	21	21	21	21	21	21	21	21	21	21	21	21	21	21	21	21	21	21	21	21	21	21	21	21	21	21.0001	21.0001	21.0001	21.0001	21.0002	21.0002	21.0003	21.0003	21.0004	21.0005	21.0007	21.0008	21.0011	21.0013	21.0016	21.002
						0.003185		21	21	21	21	21	21	21	21	21	21	21	21	21	21	21	21	21	21	21	21	21	21	21	21	21	21	21.0001	21.0001	21.0001	21.0001	21.0002	21.0002	21.0003	21.0003	21.0004	21.0005	21.0007	21.0008	21.0011	21.0013	21.0017	21.0021
						0.00319		21	21	21	21	21	21	21	21	21	21	21	21	21	21	21	21	21	21	21	21	21	21	21	21	21	21	21.0001	21.0001	21.0001	21.0001	21.0002	21.0002	21.0003	21.0003	21.0004	21.0005	21.0007	21.0009	21.0011	21.0013	21.0017	21.0021
						0.003195		21	21	21	21	21	21	21	21	21	21	21	21	21	21	21	21	21	21	21	21	21	21	21	21	21	21	21.0001	21.0001	21.0001	21.0001	21.0002	21.0002	21.0003	21.0003	21.0004	21.0005	21.0007	21.0009	21.0011	21.0014	21.0017	21.0021
						0.0032		21	21	21	21	21	21	21	21	21	21	21	21	21	21	21	21	21	21	21	21	21	21	21	21	21	21	21.0001	21.0001	21.0001	21.0001	21.0002	21.0002	21.0003	21.0003	21.0004	21.0006	21.0007	21.0009	21.0011	21.0014	21.0017	21.0021
						0.003205		21	21	21	21	21	21	21	21	21	21	21	21	21	21	21	21	21	21	21	21	21	21	21	21	21	21	21.0001	21.0001	21.0001	21.0001	21.0002	21.0002	21.0003	21.0003	21.0004	21.0006	21.0007	21.0009	21.0011	21.0014	21.0017	21.0021
						0.00321		21	21	21	21	21	21	21	21	21	21	21	21	21	21	21	21	21	21	21	21	21	21	21	21	21	21	21.0001	21.0001	21.0001	21.0001	21.0002	21.0002	21.0003	21.0004	21.0004	21.0006	21.0007	21.0009	21.0011	21.0014	21.0017	21.0021
						0.003215		21	21	21	21	21	21	21	21	21	21	21	21	21	21	21	21	21	21	21	21	21	21	21	21	21	21	21.0001	21.0001	21.0001	21.0001	21.0002	21.0002	21.0003	21.0004	21.0004	21.0006	21.0007	21.0009	21.0011	21.0014	21.0017	21.0022
						0.00322		21	21	21	21	21	21	21	21	21	21	21	21	21	21	21	21	21	21	21	21	21	21	21	21	21	21	21.0001	21.0001	21.0001	21.0001	21.0002	21.0002	21.0003	21.0004	21.0005	21.0006	21.0007	21.0009	21.0011	21.0014	21.0018	21.0022
						0.003225		21	21	21	21	21	21	21	21	21	21	21	21	21	21	21	21	21	21	21	21	21	21	21	21	21	21	21.0001	21.0001	21.0001	21.0001	21.0002	21.0002	21.0003	21.0004	21.0005	21.0006	21.0007	21.0009	21.0011	21.0014	21.0018	21.0022
						0.00323		21	21	21	21	21	21	21	21	21	21	21	21	21	21	21	21	21	21	21	21	21	21	21	21	21	21	21.0001	21.0001	21.0001	21.0001	21.0002	21.0002	21.0003	21.0004	21.0005	21.0006	21.0007	21.0009	21.0012	21.0014	21.0018	21.0022
						0.003235		21	21	21	21	21	21	21	21	21	21	21	21	21	21	21	21	21	21	21	21	21	21	21	21	21	21	21.0001	21.0001	21.0001	21.0001	21.0002	21.0002	21.0003	21.0004	21.0005	21.0006	21.0007	21.0009	21.0012	21.0015	21.0018	21.0022
						0.00324		21	21	21	21	21	21	21	21	21	21	21	21	21	21	21	21	21	21	21	21	21	21	21	21	21	21	21.0001	21.0001	21.0001	21.0001	21.0002	21.0002	21.0003	21.0004	21.0005	21.0006	21.0008	21.0009	21.0012	21.0015	21.0018	21.0022
						0.003245		21	21	21	21	21	21	21	21	21	21	21	21	21	21	21	21	21	21	21	21	21	21	21	21	21	21.0001	21.0001	21.0001	21.0001	21.0001	21.0002	21.0002	21.0003	21.0004	21.0005	21.0006	21.0008	21.001	21.0012	21.0015	21.0018	21.0023
						0.00325		21	21	21	21	21	21	21	21	21	21	21	21	21	21	21	21	21	21	21	21	21	21	21	21	21	21.0001	21.0001	21.0001	21.0001	21.0001	21.0002	21.0002	21.0003	21.0004	21.0005	21.0006	21.0008	21.001	21.0012	21.0015	21.0018	21.0023
						0.003255		21	21	21	21	21	21	21	21	21	21	21	21	21	21	21	21	21	21	21	21	21	21	21	21	21	21.0001	21.0001	21.0001	21.0001	21.0001	21.0002	21.0002	21.0003	21.0004	21.0005	21.0006	21.0008	21.001	21.0012	21.0015	21.0019	21.0023
						0.00326		21	21	21	21	21	21	21	21	21	21	21	21	21	21	21	21	21	21	21	21	21	21	21	21	21	21.0001	21.0001	21.0001	21.0001	21.0001	21.0002	21.0002	21.0003	21.0004	21.0005	21.0006	21.0008	21.001	21.0012	21.0015	21.0019	21.0023
						0.003265		21	21	21	21	21	21	21	21	21	21	21	21	21	21	21	21	21	21	21	21	21	21	21	21	21	21.0001	21.0001	21.0001	21.0001	21.0001	21.0002	21.0002	21.0003	21.0004	21.0005	21.0006	21.0008	21.001	21.0012	21.0015	21.0019	21.0023
						0.00327		21	21	21	21	21	21	21	21	21	21	21	21	21	21	21	21	21	21	21	21	21	21	21	21	21	21.0001	21.0001	21.0001	21.0001	21.0002	21.0002	21.0002	21.0003	21.0004	21.0005	21.0006	21.0008	21.001	21.0012	21.0015	21.0019	21.0024
						0.003275		21	21	21	21	21	21	21	21	21	21	21	21	21	21	21	21	21	21	21	21	21	21	21	21	21	21.0001	21.0001	21.0001	21.0001	21.0002	21.0002	21.0002	21.0003	21.0004	21.0005	21.0006	21.0008	21.001	21.0013	21.0016	21.0019	21.0024
						0.00328		21	21	21	21	21	21	21	21	21	21	21	21	21	21	21	21	21	21	21	21	21	21	21	21	21	21.0001	21.0001	21.0001	21.0001	21.0002	21.0002	21.0003	21.0003	21.0004	21.0005	21.0006	21.0008	21.001	21.0013	21.0016	21.0019	21.0024
						0.003285		21	21	21	21	21	21	21	21	21	21	21	21	21	21	21	21	21	21	21	21	21	21	21	21	21	21.0001	21.0001	21.0001	21.0001	21.0002	21.0002	21.0003	21.0003	21.0004	21.0005	21.0007	21.0008	21.001	21.0013	21.0016	21.002	21.0024
						0.00329		21	21	21	21	21	21	21	21	21	21	21	21	21	21	21	21	21	21	21	21	21	21	21	21	21	21.0001	21.0001	21.0001	21.0001	21.0002	21.0002	21.0003	21.0003	21.0004	21.0005	21.0007	21.0008	21.001	21.0013	21.0016	21.002	21.0024
						0.003295		21	21	21	21	21	21	21	21	21	21	21	21	21	21	21	21	21	21	21	21	21	21	21	21	21	21.0001	21.0001	21.0001	21.0001	21.0002	21.0002	21.0003	21.0003	21.0004	21.0005	21.0007	21.0008	21.001	21.0013	21.0016	21.002	21.0024
						0.0033		21	21	21	21	21	21	21	21	21	21	21	21	21	21	21	21	21	21	21	21	21	21	21	21	21	21.0001	21.0001	21.0001	21.0001	21.0002	21.0002	21.0003	21.0003	21.0004	21.0005	21.0007	21.0008	21.0011	21.0013	21.0016	21.002	21.0025
						0.003305		21	21	21	21	21	21	21	21	21	21	21	21	21	21	21	21	21	21	21	21	21	21	21	21	21	21.0001	21.0001	21.0001	21.0001	21.0002	21.0002	21.0003	21.0003	21.0004	21.0005	21.0007	21.0009	21.0011	21.0013	21.0016	21.002	21.0025
						0.00331		21	21	21	21	21	21	21	21	21	21	21	21	21	21	21	21	21	21	21	21	21	21	21	21	21	21.0001	21.0001	21.0001	21.0001	21.0002	21.0002	21.0003	21.0003	21.0004	21.0005	21.0007	21.0009	21.0011	21.0013	21.0017	21.002	21.0025
						0.003315		21	21	21	21	21	21	21	21	21	21	21	21	21	21	21	21	21	21	21	21	21	21	21	21	21	21.0001	21.0001	21.0001	21.0001	21.0002	21.0002	21.0003	21.0003	21.0004	21.0006	21.0007	21.0009	21.0011	21.0013	21.0017	21.0021	21.0025
						0.00332		21	21	21	21	21	21	21	21	21	21	21	21	21	21	21	21	21	21	21	21	21	21	21	21	21	21.0001	21.0001	21.0001	21.0001	21.0002	21.0002	21.0003	21.0004	21.0004	21.0006	21.0007	21.0009	21.0011	21.0014	21.0017	21.0021	21.0025
						0.003325		21	21	21	21	21	21	21	21	21	21	21	21	21	21	21	21	21	21	21	21	21	21	21	21	21	21.0001	21.0001	21.0001	21.0001	21.0002	21.0002	21.0003	21.0004	21.0004	21.0006	21.0007	21.0009	21.0011	21.0014	21.0017	21.0021	21.0026
						0.00333		21	21	21	21	21	21	21	21	21	21	21	21	21	21	21	21	21	21	21	21	21	21	21	21	21	21.0001	21.0001	21.0001	21.0001	21.0002	21.0002	21.0003	21.0004	21.0005	21.0006	21.0007	21.0009	21.0011	21.0014	21.0017	21.0021	21.0026
						0.003335		21	21	21	21	21	21	21	21	21	21	21	21	21	21	21	21	21	21	21	21	21	21	21	21	21	21.0001	21.0001	21.0001	21.0001	21.0002	21.0002	21.0003	21.0004	21.0005	21.0006	21.0007	21.0009	21.0011	21.0014	21.0017	21.0021	21.0026
						0.00334		21	21	21	21	21	21	21	21	21	21	21	21	21	21	21	21	21	21	21	21	21	21	21	21	21.0001	21.0001	21.0001	21.0001	21.0001	21.0002	21.0002	21.0003	21.0004	21.0005	21.0006	21.0007	21.0009	21.0011	21.0014	21.0017	21.0021	21.0026
						0.003345		21	21	21	21	21	21	21	21	21	21	21	21	21	21	21	21	21	21	21	21	21	21	21	21	21.0001	21.0001	21.0001	21.0001	21.0001	21.0002	21.0002	21.0003	21.0004	21.0005	21.0006	21.0007	21.0009	21.0011	21.0014	21.0017	21.0022	21.0026
						0.00335		21	21	21	21	21	21	21	21	21	21	21	21	21	21	21	21	21	21	21	21	21	21	21	21	21.0001	21.0001	21.0001	21.0001	21.0001	21.0002	21.0002	21.0003	21.0004	21.0005	21.0006	21.0007	21.0009	21.0012	21.0014	21.0018	21.0022	21.0027
						0.003355		21	21	21	21	21	21	21	21	21	21	21	21	21	21	21	21	21	21	21	21	21	21	21	21	21.0001	21.0001	21.0001	21.0001	21.0001	21.0002	21.0002	21.0003	21.0004	21.0005	21.0006	21.0007	21.0009	21.0012	21.0014	21.0018	21.0022	21.0027
						0.00336		21	21	21	21	21	21	21	21	21	21	21	21	21	21	21	21	21	21	21	21	21	21	21	21	21.0001	21.0001	21.0001	21.0001	21.0001	21.0002	21.0002	21.0003	21.0004	21.0005	21.0006	21.0008	21.0009	21.0012	21.0015	21.0018	21.0022	21.0027
						0.003365		21	21	21	21	21	21	21	21	21	21	21	21	21	21	21	21	21	21	21	21	21	21	21	21	21.0001	21.0001	21.0001	21.0001	21.0001	21.0002	21.0002	21.0003	21.0004	21.0005	21.0006	21.0008	21.001	21.0012	21.0015	21.0018	21.0022	21.0027
						0.00337		21	21	21	21	21	21	21	21	21	21	21	21	21	21	21	21	21	21	21	21	21	21	21	21	21.0001	21.0001	21.0001	21.0001	21.0001	21.0002	21.0002	21.0003	21.0004	21.0005	21.0006	21.0008	21.001	21.0012	21.0015	21.0018	21.0022	21.0027
						0.003375		21	21	21	21	21	21	21	21	21	21	21	21	21	21	21	21	21	21	21	21	21	21	21	21	21.0001	21.0001	21.0001	21.0001	21.0002	21.0002	21.0002	21.0003	21.0004	21.0005	21.0006	21.0008	21.001	21.0012	21.0015	21.0018	21.0023	21.0028
						0.00338		21	21	21	21	21	21	21	21	21	21	21	21	21	21	21	21	21	21	21	21	21	21	21	21	21.0001	21.0001	21.0001	21.0001	21.0002	21.0002	21.0002	21.0003	21.0004	21.0005	21.0006	21.0008	21.001	21.0012	21.0015	21.0018	21.0023	21.0028
						0.003385		21	21	21	21	21	21	21	21	21	21	21	21	21	21	21	21	21	21	21	21	21	21	21	21	21.0001	21.0001	21.0001	21.0001	21.0002	21.0002	21.0003	21.0003	21.0004	21.0005	21.0006	21.0008	21.001	21.0012	21.0015	21.0019	21.0023	21.0028
						0.00339		21	21	21	21	21	21	21	21	21	21	21	21	21	21	21	21	21	21	21	21	21	21	21	21	21.0001	21.0001	21.0001	21.0001	21.0002	21.0002	21.0003	21.0003	21.0004	21.0005	21.0006	21.0008	21.001	21.0012	21.0015	21.0019	21.0023	21.0028
						0.003395		21	21	21	21	21	21	21	21	21	21	21	21	21	21	21	21	21	21	21	21	21	21	21	21	21.0001	21.0001	21.0001	21.0001	21.0002	21.0002	21.0003	21.0003	21.0004	21.0005	21.0006	21.0008	21.001	21.0012	21.0015	21.0019	21.0023	21.0028
						0.0034		21	21	21	21	21	21	21	21	21	21	21	21	21	21	21	21	21	21	21	21	21	21	21	21	21.0001	21.0001	21.0001	21.0001	21.0002	21.0002	21.0003	21.0003	21.0004	21.0005	21.0007	21.0008	21.001	21.0013	21.0015	21.0019	21.0023	21.0029
						0.003405		21	21	21	21	21	21	21	21	21	21	21	21	21	21	21	21	21	21	21	21	21	21	21	21	21.0001	21.0001	21.0001	21.0001	21.0002	21.0002	21.0003	21.0003	21.0004	21.0005	21.0007	21.0008	21.001	21.0013	21.0016	21.0019	21.0024	21.0029
						0.00341		21	21	21	21	21	21	21	21	21	21	21	21	21	21	21	21	21	21	21	21	21	21	21	21	21.0001	21.0001	21.0001	21.0001	21.0002	21.0002	21.0003	21.0003	21.0004	21.0005	21.0007	21.0008	21.001	21.0013	21.0016	21.0019	21.0024	21.0029
						0.003415		21	21	21	21	21	21	21	21	21	21	21	21	21	21	21	21	21	21	21	21	21	21	21	21	21.0001	21.0001	21.0001	21.0001	21.0002	21.0002	21.0003	21.0003	21.0004	21.0005	21.0007	21.0008	21.001	21.0013	21.0016	21.002	21.0024	21.0029
						0.00342		21	21	21	21	21	21	21	21	21	21	21	21	21	21	21	21	21	21	21	21	21	21	21	21	21.0001	21.0001	21.0001	21.0001	21.0002	21.0002	21.0003	21.0003	21.0004	21.0005	21.0007	21.0008	21.001	21.0013	21.0016	21.002	21.0024	21.0029
						0.003425		21	21	21	21	21	21	21	21	21	21	21	21	21	21	21	21	21	21	21	21	21	21	21	21	21.0001	21.0001	21.0001	21.0001	21.0002	21.0002	21.0003	21.0003	21.0004	21.0005	21.0007	21.0008	21.0011	21.0013	21.0016	21.002	21.0024	21.003
						0.00343		21	21	21	21	21	21	21	21	21	21	21	21	21	21	21	21	21	21	21	21	21	21	21	21	21.0001	21.0001	21.0001	21.0001	21.0002	21.0002	21.0003	21.0003	21.0004	21.0006	21.0007	21.0009	21.0011	21.0013	21.0016	21.002	21.0024	21.003
						0.003435		21	21	21	21	21	21	21	21	21	21	21	21	21	21	21	21	21	21	21	21	21	21	21	21	21.0001	21.0001	21.0001	21.0001	21.0002	21.0002	21.0003	21.0004	21.0004	21.0006	21.0007	21.0009	21.0011	21.0013	21.0016	21.002	21.0025	21.003
						0.00344		21	21	21	21	21	21	21	21	21	21	21	21	21	21	21	21	21	21	21	21	21	21	21	21.0001	21.0001	21.0001	21.0001	21.0001	21.0002	21.0002	21.0003	21.0004	21.0004	21.0006	21.0007	21.0009	21.0011	21.0013	21.0017	21.002	21.0025	21.003
						0.003445		21	21	21	21	21	21	21	21	21	21	21	21	21	21	21	21	21	21	21	21	21	21	21	21.0001	21.0001	21.0001	21.0001	21.0001	21.0002	21.0002	21.0003	21.0004	21.0005	21.0006	21.0007	21.0009	21.0011	21.0014	21.0017	21.002	21.0025	21.0031
						0.00345		21	21	21	21	21	21	21	21	21	21	21	21	21	21	21	21	21	21	21	21	21	21	21	21.0001	21.0001	21.0001	21.0001	21.0001	21.0002	21.0002	21.0003	21.0004	21.0005	21.0006	21.0007	21.0009	21.0011	21.0014	21.0017	21.0021	21.0025	21.0031
						0.003455		21	21	21	21	21	21	21	21	21	21	21	21	21	21	21	21	21	21	21	21	21	21	21	21.0001	21.0001	21.0001	21.0001	21.0001	21.0002	21.0002	21.0003	21.0004	21.0005	21.0006	21.0007	21.0009	21.0011	21.0014	21.0017	21.0021	21.0025	21.0031
						0.00346		21	21	21	21	21	21	21	21	21	21	21	21	21	21	21	21	21	21	21	21	21	21	21	21.0001	21.0001	21.0001	21.0001	21.0001	21.0002	21.0002	21.0003	21.0004	21.0005	21.0006	21.0007	21.0009	21.0011	21.0014	21.0017	21.0021	21.0026	21.0031
						0.003465		21	21	21	21	21	21	21	21	21	21	21	21	21	21	21	21	21	21	21	21	21	21	21	21.0001	21.0001	21.0001	21.0001	21.0001	21.0002	21.0002	21.0003	21.0004	21.0005	21.0006	21.0007	21.0009	21.0011	21.0014	21.0017	21.0021	21.0026	21.0031
						0.00347		21	21	21	21	21	21	21	21	21	21	21	21	21	21	21	21	21	21	21	21	21	21	21	21.0001	21.0001	21.0001	21.0001	21.0001	21.0002	21.0002	21.0003	21.0004	21.0005	21.0006	21.0007	21.0009	21.0011	21.0014	21.0017	21.0021	21.0026	21.0032
						0.003475		21	21	21	21	21	21	21	21	21	21	21	21	21	21	21	21	21	21	21	21	21	21	21	21.0001	21.0001	21.0001	21.0001	21.0001	21.0002	21.0002	21.0003	21.0004	21.0005	21.0006	21.0007	21.0009	21.0011	21.0014	21.0017	21.0021	21.0026	21.0032
						0.00348		21	21	21	21	21	21	21	21	21	21	21	21	21	21	21	21	21	21	21	21	21	21	21	21.0001	21.0001	21.0001	21.0001	21.0002	21.0002	21.0002	21.0003	21.0004	21.0005	21.0006	21.0008	21.0009	21.0012	21.0014	21.0018	21.0022	21.0026	21.0032
						0.003485		21	21	21	21	21	21	21	21	21	21	21	21	21	21	21	21	21	21	21	21	21	21	21	21.0001	21.0001	21.0001	21.0001	21.0002	21.0002	21.0002	21.0003	21.0004	21.0005	21.0006	21.0008	21.0009	21.0012	21.0014	21.0018	21.0022	21.0027	21.0032
						0.00349		21	21	21	21	21	21	21	21	21	21	21	21	21	21	21	21	21	21	21	21	21	21	21	21.0001	21.0001	21.0001	21.0001	21.0002	21.0002	21.0002	21.0003	21.0004	21.0005	21.0006	21.0008	21.001	21.0012	21.0015	21.0018	21.0022	21.0027	21.0033
						0.003495		21	21	21	21	21	21	21	21	21	21	21	21	21	21	21	21	21	21	21	21	21	21	21	21.0001	21.0001	21.0001	21.0001	21.0002	21.0002	21.0003	21.0003	21.0004	21.0005	21.0006	21.0008	21.001	21.0012	21.0015	21.0018	21.0022	21.0027	21.0033
						0.0035		21	21	21	21	21	21	21	21	21	21	21	21	21	21	21	21	21	21	21	21	21	21	21	21.0001	21.0001	21.0001	21.0001	21.0002	21.0002	21.0003	21.0003	21.0004	21.0005	21.0006	21.0008	21.001	21.0012	21.0015	21.0018	21.0022	21.0027	21.0033
						0.003505		21	21	21	21	21	21	21	21	21	21	21	21	21	21	21	21	21	21	21	21	21	21	21	21.0001	21.0001	21.0001	21.0001	21.0002	21.0002	21.0003	21.0003	21.0004	21.0005	21.0006	21.0008	21.001	21.0012	21.0015	21.0018	21.0022	21.0027	21.0033
						0.00351		21	21	21	21	21	21	21	21	21	21	21	21	21	21	21	21	21	21	21	21	21	21	21	21.0001	21.0001	21.0001	21.0001	21.0002	21.0002	21.0003	21.0003	21.0004	21.0005	21.0006	21.0008	21.001	21.0012	21.0015	21.0018	21.0023	21.0027	21.0033
						0.003515		21	21	21	21	21	21	21	21	21	21	21	21	21	21	21	21	21	21	21	21	21	21	21	21.0001	21.0001	21.0001	21.0001	21.0002	21.0002	21.0003	21.0003	21.0004	21.0005	21.0006	21.0008	21.001	21.0012	21.0015	21.0019	21.0023	21.0028	21.0034
						0.00352		21	21	21	21	21	21	21	21	21	21	21	21	21	21	21	21	21	21	21	21	21	21	21	21.0001	21.0001	21.0001	21.0001	21.0002	21.0002	21.0003	21.0003	21.0004	21.0005	21.0007	21.0008	21.001	21.0012	21.0015	21.0019	21.0023	21.0028	21.0034
						0.003525		21	21	21	21	21	21	21	21	21	21	21	21	21	21	21	21	21	21	21	21	21	21	21	21.0001	21.0001	21.0001	21.0001	21.0002	21.0002	21.0003	21.0003	21.0004	21.0005	21.0007	21.0008	21.001	21.0012	21.0015	21.0019	21.0023	21.0028	21.0034
						0.00353		21	21	21	21	21	21	21	21	21	21	21	21	21	21	21	21	21	21	21	21	21	21	21	21.0001	21.0001	21.0001	21.0001	21.0002	21.0002	21.0003	21.0003	21.0004	21.0005	21.0007	21.0008	21.001	21.0013	21.0015	21.0019	21.0023	21.0028	21.0034
						0.003535		21	21	21	21	21	21	21	21	21	21	21	21	21	21	21	21	21	21	21	21	21	21	21	21.0001	21.0001	21.0001	21.0001	21.0002	21.0002	21.0003	21.0003	21.0004	21.0005	21.0007	21.0008	21.001	21.0013	21.0016	21.0019	21.0023	21.0028	21.0035
						0.00354		21	21	21	21	21	21	21	21	21	21	21	21	21	21	21	21	21	21	21	21	21	21	21.0001	21.0001	21.0001	21.0001	21.0001	21.0002	21.0002	21.0003	21.0003	21.0004	21.0005	21.0007	21.0008	21.001	21.0013	21.0016	21.0019	21.0024	21.0029	21.0035
						0.003545		21	21	21	21	21	21	21	21	21	21	21	21	21	21	21	21	21	21	21	21	21	21	21.0001	21.0001	21.0001	21.0001	21.0001	21.0002	21.0002	21.0003	21.0003	21.0004	21.0005	21.0007	21.0008	21.001	21.0013	21.0016	21.0019	21.0024	21.0029	21.0035
						0.00355		21	21	21	21	21	21	21	21	21	21	21	21	21	21	21	21	21	21	21	21	21	21	21.0001	21.0001	21.0001	21.0001	21.0001	21.0002	21.0002	21.0003	21.0004	21.0004	21.0006	21.0007	21.0009	21.0011	21.0013	21.0016	21.002	21.0024	21.0029	21.0035
						0.003555		21	21	21	21	21	21	21	21	21	21	21	21	21	21	21	21	21	21	21	21	21	21	21.0001	21.0001	21.0001	21.0001	21.0001	21.0002	21.0002	21.0003	21.0004	21.0004	21.0006	21.0007	21.0009	21.0011	21.0013	21.0016	21.002	21.0024	21.0029	21.0035
						0.00356		21	21	21	21	21	21	21	21	21	21	21	21	21	21	21	21	21	21	21	21	21	21	21.0001	21.0001	21.0001	21.0001	21.0001	21.0002	21.0002	21.0003	21.0004	21.0005	21.0006	21.0007	21.0009	21.0011	21.0013	21.0016	21.002	21.0024	21.0029	21.0036
						0.003565		21	21	21	21	21	21	21	21	21	21	21	21	21	21	21	21	21	21	21	21	21	21	21.0001	21.0001	21.0001	21.0001	21.0001	21.0002	21.0002	21.0003	21.0004	21.0005	21.0006	21.0007	21.0009	21.0011	21.0013	21.0016	21.002	21.0024	21.003	21.0036
						0.00357		21	21	21	21	21	21	21	21	21	21	21	21	21	21	21	21	21	21	21	21	21	21	21.0001	21.0001	21.0001	21.0001	21.0001	21.0002	21.0002	21.0003	21.0004	21.0005	21.0006	21.0007	21.0009	21.0011	21.0013	21.0016	21.002	21.0025	21.003	21.0036
						0.003575		21	21	21	21	21	21	21	21	21	21	21	21	21	21	21	21	21	21	21	21	21	21	21.0001	21.0001	21.0001	21.0001	21.0001	21.0002	21.0002	21.0003	21.0004	21.0005	21.0006	21.0007	21.0009	21.0011	21.0014	21.0017	21.002	21.0025	21.003	21.0036
						0.00358		21	21	21	21	21	21	21	21	21	21	21	21	21	21	21	21	21	21	21	21	21	21	21.0001	21.0001	21.0001	21.0001	21.0001	21.0002	21.0002	21.0003	21.0004	21.0005	21.0006	21.0007	21.0009	21.0011	21.0014	21.0017	21.002	21.0025	21.003	21.0037
						0.003585		21	21	21	21	21	21	21	21	21	21	21	21	21	21	21	21	21	21	21	21	21	21	21.0001	21.0001	21.0001	21.0001	21.0001	21.0002	21.0002	21.0003	21.0004	21.0005	21.0006	21.0007	21.0009	21.0011	21.0014	21.0017	21.0021	21.0025	21.003	21.0037
						0.00359		21	21	21	21	21	21	21	21	21	21	21	21	21	21	21	21	21	21	21	21	21	21	21.0001	21.0001	21.0001	21.0001	21.0002	21.0002	21.0002	21.0003	21.0004	21.0005	21.0006	21.0007	21.0009	21.0011	21.0014	21.0017	21.0021	21.0025	21.0031	21.0037
						0.003595		21	21	21	21	21	21	21	21	21	21	21	21	21	21	21	21	21	21	21	21	21	21	21.0001	21.0001	21.0001	21.0001	21.0002	21.0002	21.0002	21.0003	21.0004	21.0005	21.0006	21.0007	21.0009	21.0011	21.0014	21.0017	21.0021	21.0025	21.0031	21.0037
						0.0036		21	21	21	21	21	21	21	21	21	21	21	21	21	21	21	21	21	21	21	21	21	21	21.0001	21.0001	21.0001	21.0001	21.0002	21.0002	21.0002	21.0003	21.0004	21.0005	21.0006	21.0007	21.0009	21.0011	21.0014	21.0017	21.0021	21.0026	21.0031	21.0038
						0.003605		21	21	21	21	21	21	21	21	21	21	21	21	21	21	21	21	21	21	21	21	21	21	21.0001	21.0001	21.0001	21.0001	21.0002	21.0002	21.0002	21.0003	21.0004	21.0005	21.0006	21.0008	21.0009	21.0012	21.0014	21.0017	21.0021	21.0026	21.0031	21.0038
						0.00361		21	21	21	21	21	21	21	21	21	21	21	21	21	21	21	21	21	21	21	21	21	21	21.0001	21.0001	21.0001	21.0001	21.0002	21.0002	21.0003	21.0003	21.0004	21.0005	21.0006	21.0008	21.0009	21.0012	21.0014	21.0017	21.0021	21.0026	21.0032	21.0038
						0.003615		21	21	21	21	21	21	21	21	21	21	21	21	21	21	21	21	21	21	21	21	21	21	21.0001	21.0001	21.0001	21.0001	21.0002	21.0002	21.0003	21.0003	21.0004	21.0005	21.0006	21.0008	21.001	21.0012	21.0014	21.0018	21.0021	21.0026	21.0032	21.0038
						0.00362		21	21	21	21	21	21	21	21	21	21	21	21	21	21	21	21	21	21	21	21	21	21	21.0001	21.0001	21.0001	21.0001	21.0002	21.0002	21.0003	21.0003	21.0004	21.0005	21.0006	21.0008	21.001	21.0012	21.0014	21.0018	21.0022	21.0026	21.0032	21.0039
						0.003625		21	21	21	21	21	21	21	21	21	21	21	21	21	21	21	21	21	21	21	21	21	21	21.0001	21.0001	21.0001	21.0001	21.0002	21.0002	21.0003	21.0003	21.0004	21.0005	21.0006	21.0008	21.001	21.0012	21.0015	21.0018	21.0022	21.0027	21.0032	21.0039
						0.00363		21	21	21	21	21	21	21	21	21	21	21	21	21	21	21	21	21	21	21	21	21	21	21.0001	21.0001	21.0001	21.0001	21.0002	21.0002	21.0003	21.0003	21.0004	21.0005	21.0006	21.0008	21.001	21.0012	21.0015	21.0018	21.0022	21.0027	21.0032	21.0039
						0.003635		21	21	21	21	21	21	21	21	21	21	21	21	21	21	21	21	21	21	21	21	21	21	21.0001	21.0001	21.0001	21.0001	21.0002	21.0002	21.0003	21.0003	21.0004	21.0005	21.0006	21.0008	21.001	21.0012	21.0015	21.0018	21.0022	21.0027	21.0033	21.0039
						0.00364		21	21	21	21	21	21	21	21	21	21	21	21	21	21	21	21	21	21	21	21	21	21.0001	21.0001	21.0001	21.0001	21.0001	21.0002	21.0002	21.0003	21.0003	21.0004	21.0005	21.0006	21.0008	21.001	21.0012	21.0015	21.0018	21.0022	21.0027	21.0033	21.004
						0.003645		21	21	21	21	21	21	21	21	21	21	21	21	21	21	21	21	21	21	21	21	21	21.0001	21.0001	21.0001	21.0001	21.0001	21.0002	21.0002	21.0003	21.0003	21.0004	21.0005	21.0007	21.0008	21.001	21.0012	21.0015	21.0018	21.0022	21.0027	21.0033	21.004
						0.00365		21	21	21	21	21	21	21	21	21	21	21	21	21	21	21	21	21	21	21	21	21	21.0001	21.0001	21.0001	21.0001	21.0001	21.0002	21.0002	21.0003	21.0003	21.0004	21.0005	21.0007	21.0008	21.001	21.0012	21.0015	21.0019	21.0023	21.0027	21.0033	21.004
						0.003655		21	21	21	21	21	21	21	21	21	21	21	21	21	21	21	21	21	21	21	21	21	21.0001	21.0001	21.0001	21.0001	21.0001	21.0002	21.0002	21.0003	21.0003	21.0004	21.0005	21.0007	21.0008	21.001	21.0012	21.0015	21.0019	21.0023	21.0028	21.0033	21.004
						0.00366		21	21	21	21	21	21	21	21	21	21	21	21	21	21	21	21	21	21	21	21	21	21.0001	21.0001	21.0001	21.0001	21.0001	21.0002	21.0002	21.0003	21.0003	21.0004	21.0005	21.0007	21.0008	21.001	21.0013	21.0015	21.0019	21.0023	21.0028	21.0034	21.0041
						0.003665		21	21	21	21	21	21	21	21	21	21	21	21	21	21	21	21	21	21	21	21	21	21.0001	21.0001	21.0001	21.0001	21.0001	21.0002	21.0002	21.0003	21.0004	21.0004	21.0005	21.0007	21.0008	21.001	21.0013	21.0016	21.0019	21.0023	21.0028	21.0034	21.0041
						0.00367		21	21	21	21	21	21	21	21	21	21	21	21	21	21	21	21	21	21	21	21	21	21.0001	21.0001	21.0001	21.0001	21.0001	21.0002	21.0002	21.0003	21.0004	21.0004	21.0006	21.0007	21.0008	21.001	21.0013	21.0016	21.0019	21.0023	21.0028	21.0034	21.0041
						0.003675		21	21	21	21	21	21	21	21	21	21	21	21	21	21	21	21	21	21	21	21	21	21.0001	21.0001	21.0001	21.0001	21.0001	21.0002	21.0002	21.0003	21.0004	21.0004	21.0006	21.0007	21.0009	21.001	21.0013	21.0016	21.0019	21.0023	21.0028	21.0034	21.0041
						0.00368		21	21	21	21	21	21	21	21	21	21	21	21	21	21	21	21	21	21	21	21	21	21.0001	21.0001	21.0001	21.0001	21.0001	21.0002	21.0002	21.0003	21.0004	21.0005	21.0006	21.0007	21.0009	21.0011	21.0013	21.0016	21.0019	21.0024	21.0029	21.0034	21.0042
						0.003685		21	21	21	21	21	21	21	21	21	21	21	21	21	21	21	21	21	21	21	21	21	21.0001	21.0001	21.0001	21.0001	21.0001	21.0002	21.0002	21.0003	21.0004	21.0005	21.0006	21.0007	21.0009	21.0011	21.0013	21.0016	21.0019	21.0024	21.0029	21.0035	21.0042
						0.00369		21	21	21	21	21	21	21	21	21	21	21	21	21	21	21	21	21	21	21	21	21	21.0001	21.0001	21.0001	21.0001	21.0001	21.0002	21.0002	21.0003	21.0004	21.0005	21.0006	21.0007	21.0009	21.0011	21.0013	21.0016	21.002	21.0024	21.0029	21.0035	21.0042
						0.003695		21	21	21	21	21	21	21	21	21	21	21	21	21	21	21	21	21	21	21	21	21	21.0001	21.0001	21.0001	21.0001	21.0001	21.0002	21.0002	21.0003	21.0004	21.0005	21.0006	21.0007	21.0009	21.0011	21.0013	21.0016	21.002	21.0024	21.0029	21.0035	21.0042
						0.0037		21	21	21	21	21	21	21	21	21	21	21	21	21	21	21	21	21	21	21	21	21	21.0001	21.0001	21.0001	21.0001	21.0002	21.0002	21.0002	21.0003	21.0004	21.0005	21.0006	21.0007	21.0009	21.0011	21.0013	21.0016	21.002	21.0024	21.0029	21.0035	21.0043
						0.003705		21	21	21	21	21	21	21	21	21	21	21	21	21	21	21	21	21	21	21	21	21	21.0001	21.0001	21.0001	21.0001	21.0002	21.0002	21.0002	21.0003	21.0004	21.0005	21.0006	21.0007	21.0009	21.0011	21.0013	21.0016	21.002	21.0024	21.0029	21.0036	21.0043
						0.00371		21	21	21	21	21	21	21	21	21	21	21	21	21	21	21	21	21	21	21	21	21	21.0001	21.0001	21.0001	21.0001	21.0002	21.0002	21.0002	21.0003	21.0004	21.0005	21.0006	21.0007	21.0009	21.0011	21.0014	21.0017	21.002	21.0025	21.003	21.0036	21.0043
						0.003715		21	21	21	21	21	21	21	21	21	21	21	21	21	21	21	21	21	21	21	21	21	21.0001	21.0001	21.0001	21.0001	21.0002	21.0002	21.0002	21.0003	21.0004	21.0005	21.0006	21.0007	21.0009	21.0011	21.0014	21.0017	21.002	21.0025	21.003	21.0036	21.0043
						0.00372		21	21	21	21	21	21	21	21	21	21	21	21	21	21	21	21	21	21	21	21	21	21.0001	21.0001	21.0001	21.0001	21.0002	21.0002	21.0002	21.0003	21.0004	21.0005	21.0006	21.0007	21.0009	21.0011	21.0014	21.0017	21.002	21.0025	21.003	21.0036	21.0044
						0.003725		21	21	21	21	21	21	21	21	21	21	21	21	21	21	21	21	21	21	21	21	21	21.0001	21.0001	21.0001	21.0001	21.0002	21.0002	21.0003	21.0003	21.0004	21.0005	21.0006	21.0007	21.0009	21.0011	21.0014	21.0017	21.0021	21.0025	21.003	21.0036	21.0044
						0.00373		21	21	21	21	21	21	21	21	21	21	21	21	21	21	21	21	21	21	21	21	21	21.0001	21.0001	21.0001	21.0001	21.0002	21.0002	21.0003	21.0003	21.0004	21.0005	21.0006	21.0008	21.0009	21.0011	21.0014	21.0017	21.0021	21.0025	21.003	21.0037	21.0044
						0.003735		21	21	21	21	21	21	21	21	21	21	21	21	21	21	21	21	21	21	21	21	21	21.0001	21.0001	21.0001	21.0001	21.0002	21.0002	21.0003	21.0003	21.0004	21.0005	21.0006	21.0008	21.0009	21.0012	21.0014	21.0017	21.0021	21.0025	21.0031	21.0037	21.0044
						0.00374		21	21	21	21	21	21	21	21	21	21	21	21	21	21	21	21	21	21	21	21	21	21.0001	21.0001	21.0001	21.0001	21.0002	21.0002	21.0003	21.0003	21.0004	21.0005	21.0006	21.0008	21.0009	21.0012	21.0014	21.0017	21.0021	21.0026	21.0031	21.0037	21.0045
						0.003745		21	21	21	21	21	21	21	21	21	21	21	21	21	21	21	21	21	21	21	21	21.0001	21.0001	21.0001	21.0001	21.0001	21.0002	21.0002	21.0003	21.0003	21.0004	21.0005	21.0006	21.0008	21.001	21.0012	21.0014	21.0017	21.0021	21.0026	21.0031	21.0037	21.0045
						0.00375		21	21	21	21	21	21	21	21	21	21	21	21	21	21	21	21	21	21	21	21	21.0001	21.0001	21.0001	21.0001	21.0001	21.0002	21.0002	21.0003	21.0003	21.0004	21.0005	21.0006	21.0008	21.001	21.0012	21.0014	21.0018	21.0021	21.0026	21.0031	21.0038	21.0045
						0.003755		21	21	21	21	21	21	21	21	21	21	21	21	21	21	21	21	21	21	21	21	21.0001	21.0001	21.0001	21.0001	21.0001	21.0002	21.0002	21.0003	21.0003	21.0004	21.0005	21.0006	21.0008	21.001	21.0012	21.0015	21.0018	21.0021	21.0026	21.0031	21.0038	21.0045
						0.00376		21	21	21	21	21	21	21	21	21	21	21	21	21	21	21	21	21	21	21	21	21.0001	21.0001	21.0001	21.0001	21.0001	21.0002	21.0002	21.0003	21.0003	21.0004	21.0005	21.0006	21.0008	21.001	21.0012	21.0015	21.0018	21.0022	21.0026	21.0032	21.0038	21.0046
						0.003765		21	21	21	21	21	21	21	21	21	21	21	21	21	21	21	21	21	21	21	21	21.0001	21.0001	21.0001	21.0001	21.0001	21.0002	21.0002	21.0003	21.0003	21.0004	21.0005	21.0006	21.0008	21.001	21.0012	21.0015	21.0018	21.0022	21.0026	21.0032	21.0038	21.0046
						0.00377		21	21	21	21	21	21	21	21	21	21	21	21	21	21	21	21	21	21	21	21	21.0001	21.0001	21.0001	21.0001	21.0001	21.0002	21.0002	21.0003	21.0003	21.0004	21.0005	21.0007	21.0008	21.001	21.0012	21.0015	21.0018	21.0022	21.0027	21.0032	21.0039	21.0046
						0.003775		21	21	21	21	21	21	21	21	21	21	21	21	21	21	21	21	21	21	21	21	21.0001	21.0001	21.0001	21.0001	21.0001	21.0002	21.0002	21.0003	21.0003	21.0004	21.0005	21.0007	21.0008	21.001	21.0012	21.0015	21.0018	21.0022	21.0027	21.0032	21.0039	21.0046
						0.00378		21	21	21	21	21	21	21	21	21	21	21	21	21	21	21	21	21	21	21	21	21.0001	21.0001	21.0001	21.0001	21.0001	21.0002	21.0002	21.0003	21.0003	21.0004	21.0005	21.0007	21.0008	21.001	21.0012	21.0015	21.0018	21.0022	21.0027	21.0032	21.0039	21.0047
						0.003785		21	21	21	21	21	21	21	21	21	21	21	21	21	21	21	21	21	21	21	21	21.0001	21.0001	21.0001	21.0001	21.0001	21.0002	21.0002	21.0003	21.0004	21.0004	21.0005	21.0007	21.0008	21.001	21.0012	21.0015	21.0018	21.0022	21.0027	21.0033	21.0039	21.0047
						0.00379		21	21	21	21	21	21	21	21	21	21	21	21	21	21	21	21	21	21	21	21	21.0001	21.0001	21.0001	21.0001	21.0001	21.0002	21.0002	21.0003	21.0004	21.0004	21.0005	21.0007	21.0008	21.001	21.0013	21.0015	21.0019	21.0023	21.0027	21.0033	21.0039	21.0047
						0.003795		21	21	21	21	21	21	21	21	21	21	21	21	21	21	21	21	21	21	21	21	21.0001	21.0001	21.0001	21.0001	21.0001	21.0002	21.0002	21.0003	21.0004	21.0004	21.0006	21.0007	21.0008	21.001	21.0013	21.0015	21.0019	21.0023	21.0027	21.0033	21.004	21.0048
						0.0038		21	21	21	21	21	21	21	21	21	21	21	21	21	21	21	21	21	21	21	21	21.0001	21.0001	21.0001	21.0001	21.0001	21.0002	21.0002	21.0003	21.0004	21.0004	21.0006	21.0007	21.0008	21.001	21.0013	21.0015	21.0019	21.0023	21.0028	21.0033	21.004	21.0048
						0.003805		21	21	21	21	21	21	21	21	21	21	21	21	21	21	21	21	21	21	21	21	21.0001	21.0001	21.0001	21.0001	21.0001	21.0002	21.0002	21.0003	21.0004	21.0005	21.0006	21.0007	21.0009	21.001	21.0013	21.0016	21.0019	21.0023	21.0028	21.0033	21.004	21.0048
						0.00381		21	21	21	21	21	21	21	21	21	21	21	21	21	21	21	21	21	21	21	21	21.0001	21.0001	21.0001	21.0001	21.0002	21.0002	21.0002	21.0003	21.0004	21.0005	21.0006	21.0007	21.0009	21.0011	21.0013	21.0016	21.0019	21.0023	21.0028	21.0034	21.004	21.0048
						0.003815		21	21	21	21	21	21	21	21	21	21	21	21	21	21	21	21	21	21	21	21	21.0001	21.0001	21.0001	21.0001	21.0002	21.0002	21.0002	21.0003	21.0004	21.0005	21.0006	21.0007	21.0009	21.0011	21.0013	21.0016	21.0019	21.0023	21.0028	21.0034	21.0041	21.0049
						0.00382		21	21	21	21	21	21	21	21	21	21	21	21	21	21	21	21	21	21	21	21	21.0001	21.0001	21.0001	21.0001	21.0002	21.0002	21.0002	21.0003	21.0004	21.0005	21.0006	21.0007	21.0009	21.0011	21.0013	21.0016	21.0019	21.0023	21.0028	21.0034	21.0041	21.0049
						0.003825		21	21	21	21	21	21	21	21	21	21	21	21	21	21	21	21	21	21	21	21	21.0001	21.0001	21.0001	21.0001	21.0002	21.0002	21.0002	21.0003	21.0004	21.0005	21.0006	21.0007	21.0009	21.0011	21.0013	21.0016	21.0019	21.0024	21.0028	21.0034	21.0041	21.0049
						0.00383		21	21	21	21	21	21	21	21	21	21	21	21	21	21	21	21	21	21	21	21	21.0001	21.0001	21.0001	21.0001	21.0002	21.0002	21.0002	21.0003	21.0004	21.0005	21.0006	21.0007	21.0009	21.0011	21.0013	21.0016	21.002	21.0024	21.0029	21.0034	21.0041	21.0049
						0.003835		21	21	21	21	21	21	21	21	21	21	21	21	21	21	21	21	21	21	21	21	21.0001	21.0001	21.0001	21.0001	21.0002	21.0002	21.0002	21.0003	21.0004	21.0005	21.0006	21.0007	21.0009	21.0011	21.0013	21.0016	21.002	21.0024	21.0029	21.0035	21.0042	21.005
						0.00384		21	21	21	21	21	21	21	21	21	21	21	21	21	21	21	21	21	21	21	21	21.0001	21.0001	21.0001	21.0001	21.0002	21.0002	21.0003	21.0003	21.0004	21.0005	21.0006	21.0007	21.0009	21.0011	21.0013	21.0016	21.002	21.0024	21.0029	21.0035	21.0042	21.005
						0.003845		21	21	21	21	21	21	21	21	21	21	21	21	21	21	21	21	21	21	21	21	21.0001	21.0001	21.0001	21.0001	21.0002	21.0002	21.0003	21.0003	21.0004	21.0005	21.0006	21.0007	21.0009	21.0011	21.0014	21.0016	21.002	21.0024	21.0029	21.0035	21.0042	21.005
						0.00385		21	21	21	21	21	21	21	21	21	21	21	21	21	21	21	21	21	21	21	21.0001	21.0001	21.0001	21.0001	21.0001	21.0002	21.0002	21.0003	21.0003	21.0004	21.0005	21.0006	21.0007	21.0009	21.0011	21.0014	21.0017	21.002	21.0024	21.0029	21.0035	21.0042	21.0051
						0.003855		21	21	21	21	21	21	21	21	21	21	21	21	21	21	21	21	21	21	21	21.0001	21.0001	21.0001	21.0001	21.0001	21.0002	21.0002	21.0003	21.0003	21.0004	21.0005	21.0006	21.0008	21.0009	21.0011	21.0014	21.0017	21.002	21.0025	21.003	21.0036	21.0043	21.0051
						0.00386		21	21	21	21	21	21	21	21	21	21	21	21	21	21	21	21	21	21	21	21.0001	21.0001	21.0001	21.0001	21.0001	21.0002	21.0002	21.0003	21.0003	21.0004	21.0005	21.0006	21.0008	21.0009	21.0011	21.0014	21.0017	21.002	21.0025	21.003	21.0036	21.0043	21.0051
						0.003865		21	21	21	21	21	21	21	21	21	21	21	21	21	21	21	21	21	21	21	21.0001	21.0001	21.0001	21.0001	21.0001	21.0002	21.0002	21.0003	21.0003	21.0004	21.0005	21.0006	21.0008	21.0009	21.0011	21.0014	21.0017	21.0021	21.0025	21.003	21.0036	21.0043	21.0051
						0.00387		21	21	21	21	21	21	21	21	21	21	21	21	21	21	21	21	21	21	21	21.0001	21.0001	21.0001	21.0001	21.0001	21.0002	21.0002	21.0003	21.0003	21.0004	21.0005	21.0006	21.0008	21.0009	21.0012	21.0014	21.0017	21.0021	21.0025	21.003	21.0036	21.0043	21.0052
						0.003875		21	21	21	21	21	21	21	21	21	21	21	21	21	21	21	21	21	21	21	21.0001	21.0001	21.0001	21.0001	21.0001	21.0002	21.0002	21.0003	21.0003	21.0004	21.0005	21.0006	21.0008	21.001	21.0012	21.0014	21.0017	21.0021	21.0025	21.003	21.0036	21.0044	21.0052
						0.00388		21	21	21	21	21	21	21	21	21	21	21	21	21	21	21	21	21	21	21	21.0001	21.0001	21.0001	21.0001	21.0001	21.0002	21.0002	21.0003	21.0003	21.0004	21.0005	21.0006	21.0008	21.001	21.0012	21.0014	21.0017	21.0021	21.0025	21.003	21.0037	21.0044	21.0052
						0.003885		21	21	21	21	21	21	21	21	21	21	21	21	21	21	21	21	21	21	21	21.0001	21.0001	21.0001	21.0001	21.0001	21.0002	21.0002	21.0003	21.0003	21.0004	21.0005	21.0006	21.0008	21.001	21.0012	21.0014	21.0017	21.0021	21.0025	21.0031	21.0037	21.0044	21.0053
						0.00389		21	21	21	21	21	21	21	21	21	21	21	21	21	21	21	21	21	21	21	21.0001	21.0001	21.0001	21.0001	21.0001	21.0002	21.0002	21.0003	21.0003	21.0004	21.0005	21.0006	21.0008	21.001	21.0012	21.0014	21.0018	21.0021	21.0026	21.0031	21.0037	21.0044	21.0053
						0.003895		21	21	21	21	21	21	21	21	21	21	21	21	21	21	21	21	21	21	21	21.0001	21.0001	21.0001	21.0001	21.0001	21.0002	21.0002	21.0003	21.0003	21.0004	21.0005	21.0007	21.0008	21.001	21.0012	21.0015	21.0018	21.0021	21.0026	21.0031	21.0037	21.0045	21.0053
						0.0039		21	21	21	21	21	21	21	21	21	21	21	21	21	21	21	21	21	21	21	21.0001	21.0001	21.0001	21.0001	21.0001	21.0002	21.0002	21.0003	21.0003	21.0004	21.0005	21.0007	21.0008	21.001	21.0012	21.0015	21.0018	21.0022	21.0026	21.0031	21.0037	21.0045	21.0053
						0.003905		21	21	21	21	21	21	21	21	21	21	21	21	21	21	21	21	21	21	21	21.0001	21.0001	21.0001	21.0001	21.0001	21.0002	21.0002	21.0003	21.0004	21.0004	21.0005	21.0007	21.0008	21.001	21.0012	21.0015	21.0018	21.0022	21.0026	21.0031	21.0038	21.0045	21.0054
						0.00391		21	21	21	21	21	21	21	21	21	21	21	21	21	21	21	21	21	21	21	21.0001	21.0001	21.0001	21.0001	21.0001	21.0002	21.0002	21.0003	21.0004	21.0004	21.0005	21.0007	21.0008	21.001	21.0012	21.0015	21.0018	21.0022	21.0026	21.0032	21.0038	21.0045	21.0054
						0.003915		21	21	21	21	21	21	21	21	21	21	21	21	21	21	21	21	21	21	21	21.0001	21.0001	21.0001	21.0001	21.0001	21.0002	21.0002	21.0003	21.0004	21.0004	21.0005	21.0007	21.0008	21.001	21.0012	21.0015	21.0018	21.0022	21.0026	21.0032	21.0038	21.0046	21.0054
						0.00392		21	21	21	21	21	21	21	21	21	21	21	21	21	21	21	21	21	21	21	21.0001	21.0001	21.0001	21.0001	21.0001	21.0002	21.0002	21.0003	21.0004	21.0004	21.0006	21.0007	21.0008	21.001	21.0012	21.0015	21.0018	21.0022	21.0027	21.0032	21.0038	21.0046	21.0055
						0.003925		21	21	21	21	21	21	21	21	21	21	21	21	21	21	21	21	21	21	21	21.0001	21.0001	21.0001	21.0001	21.0002	21.0002	21.0002	21.0003	21.0004	21.0005	21.0006	21.0007	21.0008	21.001	21.0012	21.0015	21.0018	21.0022	21.0027	21.0032	21.0039	21.0046	21.0055
						0.00393		21	21	21	21	21	21	21	21	21	21	21	21	21	21	21	21	21	21	21	21.0001	21.0001	21.0001	21.0001	21.0002	21.0002	21.0002	21.0003	21.0004	21.0005	21.0006	21.0007	21.0008	21.001	21.0013	21.0015	21.0019	21.0022	21.0027	21.0032	21.0039	21.0046	21.0055
						0.003935		21	21	21	21	21	21	21	21	21	21	21	21	21	21	21	21	21	21	21	21.0001	21.0001	21.0001	21.0001	21.0002	21.0002	21.0002	21.0003	21.0004	21.0005	21.0006	21.0007	21.0009	21.001	21.0013	21.0015	21.0019	21.0023	21.0027	21.0033	21.0039	21.0047	21.0055
						0.00394		21	21	21	21	21	21	21	21	21	21	21	21	21	21	21	21	21	21	21	21.0001	21.0001	21.0001	21.0001	21.0002	21.0002	21.0002	21.0003	21.0004	21.0005	21.0006	21.0007	21.0009	21.001	21.0013	21.0015	21.0019	21.0023	21.0027	21.0033	21.0039	21.0047	21.0056
						0.003945		21	21	21	21	21	21	21	21	21	21	21	21	21	21	21	21	21	21	21	21.0001	21.0001	21.0001	21.0001	21.0002	21.0002	21.0002	21.0003	21.0004	21.0005	21.0006	21.0007	21.0009	21.0011	21.0013	21.0016	21.0019	21.0023	21.0027	21.0033	21.0039	21.0047	21.0056
						0.00395		21	21	21	21	21	21	21	21	21	21	21	21	21	21	21	21	21	21	21	21.0001	21.0001	21.0001	21.0001	21.0002	21.0002	21.0002	21.0003	21.0004	21.0005	21.0006	21.0007	21.0009	21.0011	21.0013	21.0016	21.0019	21.0023	21.0028	21.0033	21.004	21.0047	21.0056
						0.003955		21	21	21	21	21	21	21	21	21	21	21	21	21	21	21	21	21	21	21.0001	21.0001	21.0001	21.0001	21.0001	21.0002	21.0002	21.0002	21.0003	21.0004	21.0005	21.0006	21.0007	21.0009	21.0011	21.0013	21.0016	21.0019	21.0023	21.0028	21.0033	21.004	21.0048	21.0057
						0.00396		21	21	21	21	21	21	21	21	21	21	21	21	21	21	21	21	21	21	21.0001	21.0001	21.0001	21.0001	21.0001	21.0002	21.0002	21.0003	21.0003	21.0004	21.0005	21.0006	21.0007	21.0009	21.0011	21.0013	21.0016	21.0019	21.0023	21.0028	21.0034	21.004	21.0048	21.0057
						0.003965		21	21	21	21	21	21	21	21	21	21	21	21	21	21	21	21	21	21	21.0001	21.0001	21.0001	21.0001	21.0001	21.0002	21.0002	21.0003	21.0003	21.0004	21.0005	21.0006	21.0007	21.0009	21.0011	21.0013	21.0016	21.0019	21.0023	21.0028	21.0034	21.004	21.0048	21.0057
						0.00397		21	21	21	21	21	21	21	21	21	21	21	21	21	21	21	21	21	21	21.0001	21.0001	21.0001	21.0001	21.0001	21.0002	21.0002	21.0003	21.0003	21.0004	21.0005	21.0006	21.0007	21.0009	21.0011	21.0013	21.0016	21.002	21.0024	21.0028	21.0034	21.0041	21.0048	21.0057
						0.003975		21	21	21	21	21	21	21	21	21	21	21	21	21	21	21	21	21	21	21.0001	21.0001	21.0001	21.0001	21.0001	21.0002	21.0002	21.0003	21.0003	21.0004	21.0005	21.0006	21.0007	21.0009	21.0011	21.0013	21.0016	21.002	21.0024	21.0028	21.0034	21.0041	21.0049	21.0058
						0.00398		21	21	21	21	21	21	21	21	21	21	21	21	21	21	21	21	21	21	21.0001	21.0001	21.0001	21.0001	21.0001	21.0002	21.0002	21.0003	21.0003	21.0004	21.0005	21.0006	21.0007	21.0009	21.0011	21.0013	21.0016	21.002	21.0024	21.0029	21.0034	21.0041	21.0049	21.0058
						0.003985		21	21	21	21	21	21	21	21	21	21	21	21	21	21	21	21	21	21	21.0001	21.0001	21.0001	21.0001	21.0001	21.0002	21.0002	21.0003	21.0003	21.0004	21.0005	21.0006	21.0007	21.0009	21.0011	21.0014	21.0016	21.002	21.0024	21.0029	21.0035	21.0041	21.0049	21.0058
						0.00399		21	21	21	21	21	21	21	21	21	21	21	21	21	21	21	21	21	21	21.0001	21.0001	21.0001	21.0001	21.0001	21.0002	21.0002	21.0003	21.0003	21.0004	21.0005	21.0006	21.0008	21.0009	21.0011	21.0014	21.0017	21.002	21.0024	21.0029	21.0035	21.0041	21.0049	21.0059
						0.003995		21	21	21	21	21	21	21	21	21	21	21	21	21	21	21	21	21	21	21.0001	21.0001	21.0001	21.0001	21.0001	21.0002	21.0002	21.0003	21.0003	21.0004	21.0005	21.0006	21.0008	21.0009	21.0011	21.0014	21.0017	21.002	21.0024	21.0029	21.0035	21.0042	21.005	21.0059
						0.004		21	21	21	21	21	21	21	21	21	21	21	21	21	21	21	21	21	21	21.0001	21.0001	21.0001	21.0001	21.0001	21.0002	21.0002	21.0003	21.0003	21.0004	21.0005	21.0006	21.0008	21.0009	21.0011	21.0014	21.0017	21.002	21.0024	21.0029	21.0035	21.0042	21.005	21.0059
						0.004005		21	21	21	21	21	21	21	21	21	21	21	21	21	21	21	21	21	21	21.0001	21.0001	21.0001	21.0001	21.0001	21.0002	21.0002	21.0003	21.0003	21.0004	21.0005	21.0006	21.0008	21.0009	21.0011	21.0014	21.0017	21.002	21.0025	21.003	21.0035	21.0042	21.005	21.006
						0.00401		21	21	21	21	21	21	21	21	21	21	21	21	21	21	21	21	21	21	21.0001	21.0001	21.0001	21.0001	21.0001	21.0002	21.0002	21.0003	21.0003	21.0004	21.0005	21.0006	21.0008	21.001	21.0012	21.0014	21.0017	21.0021	21.0025	21.003	21.0036	21.0042	21.005	21.006
						0.004015		21	21	21	21	21	21	21	21	21	21	21	21	21	21	21	21	21	21	21.0001	21.0001	21.0001	21.0001	21.0001	21.0002	21.0002	21.0003	21.0003	21.0004	21.0005	21.0006	21.0008	21.001	21.0012	21.0014	21.0017	21.0021	21.0025	21.003	21.0036	21.0043	21.0051	21.006
						0.00402		21	21	21	21	21	21	21	21	21	21	21	21	21	21	21	21	21	21	21.0001	21.0001	21.0001	21.0001	21.0001	21.0002	21.0002	21.0003	21.0003	21.0004	21.0005	21.0006	21.0008	21.001	21.0012	21.0014	21.0017	21.0021	21.0025	21.003	21.0036	21.0043	21.0051	21.006
						0.004025		21	21	21	21	21	21	21	21	21	21	21	21	21	21	21	21	21	21	21.0001	21.0001	21.0001	21.0001	21.0001	21.0002	21.0002	21.0003	21.0003	21.0004	21.0005	21.0007	21.0008	21.001	21.0012	21.0014	21.0017	21.0021	21.0025	21.003	21.0036	21.0043	21.0051	21.0061
						0.00403		21	21	21	21	21	21	21	21	21	21	21	21	21	21	21	21	21	21	21.0001	21.0001	21.0001	21.0001	21.0001	21.0002	21.0002	21.0003	21.0004	21.0004	21.0005	21.0007	21.0008	21.001	21.0012	21.0014	21.0017	21.0021	21.0025	21.003	21.0036	21.0043	21.0052	21.0061
						0.004035		21	21	21	21	21	21	21	21	21	21	21	21	21	21	21	21	21	21	21.0001	21.0001	21.0001	21.0001	21.0001	21.0002	21.0002	21.0003	21.0004	21.0004	21.0005	21.0007	21.0008	21.001	21.0012	21.0015	21.0018	21.0021	21.0025	21.0031	21.0037	21.0044	21.0052	21.0061
						0.00404		21	21	21	21	21	21	21	21	21	21	21	21	21	21	21	21	21	21	21.0001	21.0001	21.0001	21.0001	21.0002	21.0002	21.0002	21.0003	21.0004	21.0004	21.0005	21.0007	21.0008	21.001	21.0012	21.0015	21.0018	21.0021	21.0026	21.0031	21.0037	21.0044	21.0052	21.0062
						0.004045		21	21	21	21	21	21	21	21	21	21	21	21	21	21	21	21	21	21	21.0001	21.0001	21.0001	21.0001	21.0002	21.0002	21.0002	21.0003	21.0004	21.0004	21.0005	21.0007	21.0008	21.001	21.0012	21.0015	21.0018	21.0021	21.0026	21.0031	21.0037	21.0044	21.0052	21.0062
						0.00405		21	21	21	21	21	21	21	21	21	21	21	21	21	21	21	21	21	21	21.0001	21.0001	21.0001	21.0001	21.0002	21.0002	21.0002	21.0003	21.0004	21.0004	21.0006	21.0007	21.0008	21.001	21.0012	21.0015	21.0018	21.0022	21.0026	21.0031	21.0037	21.0044	21.0053	21.0062
						0.004055		21	21	21	21	21	21	21	21	21	21	21	21	21	21	21	21	21	21	21.0001	21.0001	21.0001	21.0001	21.0002	21.0002	21.0002	21.0003	21.0004	21.0005	21.0006	21.0007	21.0008	21.001	21.0012	21.0015	21.0018	21.0022	21.0026	21.0031	21.0037	21.0044	21.0053	21.0063
						0.00406		21	21	21	21	21	21	21	21	21	21	21	21	21	21	21	21	21	21	21.0001	21.0001	21.0001	21.0001	21.0002	21.0002	21.0002	21.0003	21.0004	21.0005	21.0006	21.0007	21.0008	21.001	21.0012	21.0015	21.0018	21.0022	21.0026	21.0031	21.0038	21.0045	21.0053	21.0063
						0.004065		21	21	21	21	21	21	21	21	21	21	21	21	21	21	21	21	21	21.0001	21.0001	21.0001	21.0001	21.0001	21.0002	21.0002	21.0002	21.0003	21.0004	21.0005	21.0006	21.0007	21.0008	21.001	21.0013	21.0015	21.0018	21.0022	21.0026	21.0032	21.0038	21.0045	21.0053	21.0063
						0.00407		21	21	21	21	21	21	21	21	21	21	21	21	21	21	21	21	21	21.0001	21.0001	21.0001	21.0001	21.0001	21.0002	21.0002	21.0002	21.0003	21.0004	21.0005	21.0006	21.0007	21.0009	21.001	21.0013	21.0015	21.0018	21.0022	21.0027	21.0032	21.0038	21.0045	21.0054	21.0064
						0.004075		21	21	21	21	21	21	21	21	21	21	21	21	21	21	21	21	21	21.0001	21.0001	21.0001	21.0001	21.0001	21.0002	21.0002	21.0002	21.0003	21.0004	21.0005	21.0006	21.0007	21.0009	21.001	21.0013	21.0015	21.0019	21.0022	21.0027	21.0032	21.0038	21.0045	21.0054	21.0064
						0.00408		21	21	21	21	21	21	21	21	21	21	21	21	21	21	21	21	21	21.0001	21.0001	21.0001	21.0001	21.0001	21.0002	21.0002	21.0003	21.0003	21.0004	21.0005	21.0006	21.0007	21.0009	21.0011	21.0013	21.0015	21.0019	21.0022	21.0027	21.0032	21.0038	21.0046	21.0054	21.0064
						0.004085		21	21	21	21	21	21	21	21	21	21	21	21	21	21	21	21	21	21.0001	21.0001	21.0001	21.0001	21.0001	21.0002	21.0002	21.0003	21.0003	21.0004	21.0005	21.0006	21.0007	21.0009	21.0011	21.0013	21.0016	21.0019	21.0023	21.0027	21.0032	21.0039	21.0046	21.0054	21.0064
						0.00409		21	21	21	21	21	21	21	21	21	21	21	21	21	21	21	21	21	21.0001	21.0001	21.0001	21.0001	21.0001	21.0002	21.0002	21.0003	21.0003	21.0004	21.0005	21.0006	21.0007	21.0009	21.0011	21.0013	21.0016	21.0019	21.0023	21.0027	21.0033	21.0039	21.0046	21.0055	21.0065
						0.004095		21	21	21	21	21	21	21	21	21	21	21	21	21	21	21	21	21	21.0001	21.0001	21.0001	21.0001	21.0001	21.0002	21.0002	21.0003	21.0003	21.0004	21.0005	21.0006	21.0007	21.0009	21.0011	21.0013	21.0016	21.0019	21.0023	21.0027	21.0033	21.0039	21.0046	21.0055	21.0065
						0.0041		21	21	21	21	21	21	21	21	21	21	21	21	21	21	21	21	21	21.0001	21.0001	21.0001	21.0001	21.0001	21.0002	21.0002	21.0003	21.0003	21.0004	21.0005	21.0006	21.0007	21.0009	21.0011	21.0013	21.0016	21.0019	21.0023	21.0028	21.0033	21.0039	21.0047	21.0055	21.0065
						0.004105		21	21	21	21	21	21	21	21	21	21	21	21	21	21	21	21	21	21.0001	21.0001	21.0001	21.0001	21.0001	21.0002	21.0002	21.0003	21.0003	21.0004	21.0005	21.0006	21.0007	21.0009	21.0011	21.0013	21.0016	21.0019	21.0023	21.0028	21.0033	21.0039	21.0047	21.0056	21.0066
						0.00411		21	21	21	21	21	21	21	21	21	21	21	21	21	21	21	21	21	21.0001	21.0001	21.0001	21.0001	21.0001	21.0002	21.0002	21.0003	21.0003	21.0004	21.0005	21.0006	21.0007	21.0009	21.0011	21.0013	21.0016	21.0019	21.0023	21.0028	21.0033	21.004	21.0047	21.0056	21.0066
						0.004115		21	21	21	21	21	21	21	21	21	21	21	21	21	21	21	21	21	21.0001	21.0001	21.0001	21.0001	21.0001	21.0002	21.0002	21.0003	21.0003	21.0004	21.0005	21.0006	21.0007	21.0009	21.0011	21.0013	21.0016	21.0019	21.0023	21.0028	21.0033	21.004	21.0047	21.0056	21.0066
						0.00412		21	21	21	21	21	21	21	21	21	21	21	21	21	21	21	21	21	21.0001	21.0001	21.0001	21.0001	21.0001	21.0002	21.0002	21.0003	21.0003	21.0004	21.0005	21.0006	21.0008	21.0009	21.0011	21.0013	21.0016	21.002	21.0024	21.0028	21.0034	21.004	21.0048	21.0056	21.0067
						0.004125		21	21	21	21	21	21	21	21	21	21	21	21	21	21	21	21	21	21.0001	21.0001	21.0001	21.0001	21.0001	21.0002	21.0002	21.0003	21.0003	21.0004	21.0005	21.0006	21.0008	21.0009	21.0011	21.0014	21.0016	21.002	21.0024	21.0028	21.0034	21.004	21.0048	21.0057	21.0067
						0.00413		21	21	21	21	21	21	21	21	21	21	21	21	21	21	21	21	21	21.0001	21.0001	21.0001	21.0001	21.0001	21.0002	21.0002	21.0003	21.0003	21.0004	21.0005	21.0006	21.0008	21.0009	21.0011	21.0014	21.0016	21.002	21.0024	21.0029	21.0034	21.0041	21.0048	21.0057	21.0067
						0.004135		21	21	21	21	21	21	21	21	21	21	21	21	21	21	21	21	21	21.0001	21.0001	21.0001	21.0001	21.0001	21.0002	21.0002	21.0003	21.0003	21.0004	21.0005	21.0006	21.0008	21.0009	21.0011	21.0014	21.0017	21.002	21.0024	21.0029	21.0034	21.0041	21.0048	21.0057	21.0068
						0.00414		21	21	21	21	21	21	21	21	21	21	21	21	21	21	21	21	21	21.0001	21.0001	21.0001	21.0001	21.0001	21.0002	21.0002	21.0003	21.0003	21.0004	21.0005	21.0006	21.0008	21.0009	21.0011	21.0014	21.0017	21.002	21.0024	21.0029	21.0034	21.0041	21.0049	21.0058	21.0068
						0.004145		21	21	21	21	21	21	21	21	21	21	21	21	21	21	21	21	21	21.0001	21.0001	21.0001	21.0001	21.0001	21.0002	21.0002	21.0003	21.0003	21.0004	21.0005	21.0006	21.0008	21.0009	21.0012	21.0014	21.0017	21.002	21.0024	21.0029	21.0035	21.0041	21.0049	21.0058	21.0068
						0.00415		21	21	21	21	21	21	21	21	21	21	21	21	21	21	21	21	21	21.0001	21.0001	21.0001	21.0001	21.0001	21.0002	21.0002	21.0003	21.0003	21.0004	21.0005	21.0006	21.0008	21.001	21.0012	21.0014	21.0017	21.002	21.0024	21.0029	21.0035	21.0041	21.0049	21.0058	21.0069
						0.004155		21	21	21	21	21	21	21	21	21	21	21	21	21	21	21	21	21	21.0001	21.0001	21.0001	21.0001	21.0001	21.0002	21.0002	21.0003	21.0004	21.0004	21.0005	21.0006	21.0008	21.001	21.0012	21.0014	21.0017	21.002	21.0025	21.0029	21.0035	21.0042	21.0049	21.0058	21.0069
						0.00416		21	21	21	21	21	21	21	21	21	21	21	21	21	21	21	21	21	21.0001	21.0001	21.0001	21.0001	21.0002	21.0002	21.0002	21.0003	21.0004	21.0004	21.0005	21.0007	21.0008	21.001	21.0012	21.0014	21.0017	21.0021	21.0025	21.0029	21.0035	21.0042	21.005	21.0059	21.0069
						0.004165		21	21	21	21	21	21	21	21	21	21	21	21	21	21	21	21	21	21.0001	21.0001	21.0001	21.0001	21.0002	21.0002	21.0002	21.0003	21.0004	21.0004	21.0005	21.0007	21.0008	21.001	21.0012	21.0014	21.0017	21.0021	21.0025	21.003	21.0035	21.0042	21.005	21.0059	21.0069
						0.00417		21	21	21	21	21	21	21	21	21	21	21	21	21	21	21	21	21	21.0001	21.0001	21.0001	21.0001	21.0002	21.0002	21.0002	21.0003	21.0004	21.0004	21.0005	21.0007	21.0008	21.001	21.0012	21.0014	21.0017	21.0021	21.0025	21.003	21.0036	21.0042	21.005	21.0059	21.007
						0.004175		21	21	21	21	21	21	21	21	21	21	21	21	21	21	21	21	21.0001	21.0001	21.0001	21.0001	21.0001	21.0002	21.0002	21.0002	21.0003	21.0004	21.0004	21.0005	21.0007	21.0008	21.001	21.0012	21.0014	21.0017	21.0021	21.0025	21.003	21.0036	21.0042	21.005	21.006	21.007
						0.00418		21	21	21	21	21	21	21	21	21	21	21	21	21	21	21	21	21.0001	21.0001	21.0001	21.0001	21.0001	21.0002	21.0002	21.0002	21.0003	21.0004	21.0005	21.0006	21.0007	21.0008	21.001	21.0012	21.0015	21.0018	21.0021	21.0025	21.003	21.0036	21.0043	21.0051	21.006	21.007
						0.004185		21	21	21	21	21	21	21	21	21	21	21	21	21	21	21	21	21.0001	21.0001	21.0001	21.0001	21.0001	21.0002	21.0002	21.0002	21.0003	21.0004	21.0005	21.0006	21.0007	21.0008	21.001	21.0012	21.0015	21.0018	21.0021	21.0025	21.003	21.0036	21.0043	21.0051	21.006	21.0071
						0.00419		21	21	21	21	21	21	21	21	21	21	21	21	21	21	21	21	21.0001	21.0001	21.0001	21.0001	21.0001	21.0002	21.0002	21.0002	21.0003	21.0004	21.0005	21.0006	21.0007	21.0008	21.001	21.0012	21.0015	21.0018	21.0021	21.0026	21.0031	21.0036	21.0043	21.0051	21.006	21.0071
						0.004195		21	21	21	21	21	21	21	21	21	21	21	21	21	21	21	21	21.0001	21.0001	21.0001	21.0001	21.0001	21.0002	21.0002	21.0002	21.0003	21.0004	21.0005	21.0006	21.0007	21.0008	21.001	21.0012	21.0015	21.0018	21.0021	21.0026	21.0031	21.0037	21.0043	21.0051	21.0061	21.0071
						0.0042		21	21	21	21	21	21	21	21	21	21	21	21	21	21	21	21	21.0001	21.0001	21.0001	21.0001	21.0001	21.0002	21.0002	21.0002	21.0003	21.0004	21.0005	21.0006	21.0007	21.0008	21.001	21.0012	21.0015	21.0018	21.0022	21.0026	21.0031	21.0037	21.0044	21.0052	21.0061	21.0072
						0.004205		21	21	21	21	21	21	21	21	21	21	21	21	21	21	21	21	21.0001	21.0001	21.0001	21.0001	21.0001	21.0002	21.0002	21.0003	21.0003	21.0004	21.0005	21.0006	21.0007	21.0008	21.001	21.0012	21.0015	21.0018	21.0022	21.0026	21.0031	21.0037	21.0044	21.0052	21.0061	21.0072
						0.00421		21	21	21	21	21	21	21	21	21	21	21	21	21	21	21	21	21.0001	21.0001	21.0001	21.0001	21.0001	21.0002	21.0002	21.0003	21.0003	21.0004	21.0005	21.0006	21.0007	21.0009	21.001	21.0013	21.0015	21.0018	21.0022	21.0026	21.0031	21.0037	21.0044	21.0052	21.0062	21.0072
						0.004215		21	21	21	21	21	21	21	21	21	21	21	21	21	21	21	21	21.0001	21.0001	21.0001	21.0001	21.0001	21.0002	21.0002	21.0003	21.0003	21.0004	21.0005	21.0006	21.0007	21.0009	21.001	21.0013	21.0015	21.0018	21.0022	21.0026	21.0031	21.0037	21.0044	21.0052	21.0062	21.0073
						0.00422		21	21	21	21	21	21	21	21	21	21	21	21	21	21	21	21	21.0001	21.0001	21.0001	21.0001	21.0001	21.0002	21.0002	21.0003	21.0003	21.0004	21.0005	21.0006	21.0007	21.0009	21.0011	21.0013	21.0015	21.0018	21.0022	21.0026	21.0032	21.0038	21.0044	21.0053	21.0062	21.0073
						0.004225		21	21	21	21	21	21	21	21	21	21	21	21	21	21	21	21	21.0001	21.0001	21.0001	21.0001	21.0001	21.0002	21.0002	21.0003	21.0003	21.0004	21.0005	21.0006	21.0007	21.0009	21.0011	21.0013	21.0015	21.0019	21.0022	21.0027	21.0032	21.0038	21.0045	21.0053	21.0062	21.0073
						0.00423		21	21	21	21	21	21	21	21	21	21	21	21	21	21	21	21	21.0001	21.0001	21.0001	21.0001	21.0001	21.0002	21.0002	21.0003	21.0003	21.0004	21.0005	21.0006	21.0007	21.0009	21.0011	21.0013	21.0016	21.0019	21.0022	21.0027	21.0032	21.0038	21.0045	21.0053	21.0063	21.0074
						0.004235		21	21	21	21	21	21	21	21	21	21	21	21	21	21	21	21	21.0001	21.0001	21.0001	21.0001	21.0001	21.0002	21.0002	21.0003	21.0003	21.0004	21.0005	21.0006	21.0007	21.0009	21.0011	21.0013	21.0016	21.0019	21.0023	21.0027	21.0032	21.0038	21.0045	21.0053	21.0063	21.0074
						0.00424		21	21	21	21	21	21	21	21	21	21	21	21	21	21	21	21	21.0001	21.0001	21.0001	21.0001	21.0001	21.0002	21.0002	21.0003	21.0003	21.0004	21.0005	21.0006	21.0007	21.0009	21.0011	21.0013	21.0016	21.0019	21.0023	21.0027	21.0032	21.0038	21.0045	21.0054	21.0063	21.0074
						0.004245		21	21	21	21	21	21	21	21	21	21	21	21	21	21	21	21	21.0001	21.0001	21.0001	21.0001	21.0001	21.0002	21.0002	21.0003	21.0003	21.0004	21.0005	21.0006	21.0007	21.0009	21.0011	21.0013	21.0016	21.0019	21.0023	21.0027	21.0032	21.0038	21.0046	21.0054	21.0064	21.0075
						0.00425		21	21	21	21	21	21	21	21	21	21	21	21	21	21	21	21	21.0001	21.0001	21.0001	21.0001	21.0001	21.0002	21.0002	21.0003	21.0003	21.0004	21.0005	21.0006	21.0007	21.0009	21.0011	21.0013	21.0016	21.0019	21.0023	21.0027	21.0033	21.0039	21.0046	21.0054	21.0064	21.0075
						0.004255		21	21	21	21	21	21	21	21	21	21	21	21	21	21	21	21	21.0001	21.0001	21.0001	21.0001	21.0001	21.0002	21.0002	21.0003	21.0003	21.0004	21.0005	21.0006	21.0008	21.0009	21.0011	21.0013	21.0016	21.0019	21.0023	21.0028	21.0033	21.0039	21.0046	21.0054	21.0064	21.0075
						0.00426		21	21	21	21	21	21	21	21	21	21	21	21	21	21	21	21	21.0001	21.0001	21.0001	21.0001	21.0001	21.0002	21.0002	21.0003	21.0003	21.0004	21.0005	21.0006	21.0008	21.0009	21.0011	21.0013	21.0016	21.0019	21.0023	21.0028	21.0033	21.0039	21.0046	21.0055	21.0064	21.0076
						0.004265		21	21	21	21	21	21	21	21	21	21	21	21	21	21	21	21	21.0001	21.0001	21.0001	21.0001	21.0001	21.0002	21.0002	21.0003	21.0003	21.0004	21.0005	21.0006	21.0008	21.0009	21.0011	21.0013	21.0016	21.0019	21.0023	21.0028	21.0033	21.0039	21.0047	21.0055	21.0065	21.0076
						0.00427		21	21	21	21	21	21	21	21	21	21	21	21	21	21	21	21	21.0001	21.0001	21.0001	21.0001	21.0001	21.0002	21.0002	21.0003	21.0003	21.0004	21.0005	21.0006	21.0008	21.0009	21.0011	21.0014	21.0016	21.002	21.0023	21.0028	21.0033	21.004	21.0047	21.0055	21.0065	21.0076
						0.004275		21	21	21	21	21	21	21	21	21	21	21	21	21	21	21	21	21.0001	21.0001	21.0001	21.0001	21.0002	21.0002	21.0002	21.0003	21.0003	21.0004	21.0005	21.0006	21.0008	21.0009	21.0011	21.0014	21.0016	21.002	21.0024	21.0028	21.0033	21.004	21.0047	21.0055	21.0065	21.0077
						0.00428		21	21	21	21	21	21	21	21	21	21	21	21	21	21	21	21	21.0001	21.0001	21.0001	21.0001	21.0002	21.0002	21.0002	21.0003	21.0004	21.0004	21.0005	21.0006	21.0008	21.0009	21.0011	21.0014	21.0017	21.002	21.0024	21.0028	21.0034	21.004	21.0047	21.0056	21.0066	21.0077
						0.004285		21	21	21	21	21	21	21	21	21	21	21	21	21	21	21	21.0001	21.0001	21.0001	21.0001	21.0001	21.0002	21.0002	21.0002	21.0003	21.0004	21.0004	21.0005	21.0006	21.0008	21.0009	21.0011	21.0014	21.0017	21.002	21.0024	21.0028	21.0034	21.004	21.0047	21.0056	21.0066	21.0077
						0.00429		21	21	21	21	21	21	21	21	21	21	21	21	21	21	21	21.0001	21.0001	21.0001	21.0001	21.0001	21.0002	21.0002	21.0002	21.0003	21.0004	21.0004	21.0005	21.0006	21.0008	21.001	21.0012	21.0014	21.0017	21.002	21.0024	21.0029	21.0034	21.004	21.0048	21.0056	21.0066	21.0078
						0.004295		21	21	21	21	21	21	21	21	21	21	21	21	21	21	21	21.0001	21.0001	21.0001	21.0001	21.0001	21.0002	21.0002	21.0002	21.0003	21.0004	21.0004	21.0005	21.0007	21.0008	21.001	21.0012	21.0014	21.0017	21.002	21.0024	21.0029	21.0034	21.0041	21.0048	21.0057	21.0066	21.0078
						0.0043		21	21	21	21	21	21	21	21	21	21	21	21	21	21	21	21.0001	21.0001	21.0001	21.0001	21.0001	21.0002	21.0002	21.0002	21.0003	21.0004	21.0004	21.0005	21.0007	21.0008	21.001	21.0012	21.0014	21.0017	21.002	21.0024	21.0029	21.0034	21.0041	21.0048	21.0057	21.0067	21.0078
						0.004305		21	21	21	21	21	21	21	21	21	21	21	21	21	21	21	21.0001	21.0001	21.0001	21.0001	21.0001	21.0002	21.0002	21.0002	21.0003	21.0004	21.0004	21.0005	21.0007	21.0008	21.001	21.0012	21.0014	21.0017	21.002	21.0024	21.0029	21.0035	21.0041	21.0048	21.0057	21.0067	21.0079
						0.00431		21	21	21	21	21	21	21	21	21	21	21	21	21	21	21	21.0001	21.0001	21.0001	21.0001	21.0001	21.0002	21.0002	21.0002	21.0003	21.0004	21.0004	21.0005	21.0007	21.0008	21.001	21.0012	21.0014	21.0017	21.0021	21.0025	21.0029	21.0035	21.0041	21.0049	21.0057	21.0067	21.0079
						0.004315		21	21	21	21	21	21	21	21	21	21	21	21	21	21	21	21.0001	21.0001	21.0001	21.0001	21.0001	21.0002	21.0002	21.0002	21.0003	21.0004	21.0005	21.0006	21.0007	21.0008	21.001	21.0012	21.0014	21.0017	21.0021	21.0025	21.0029	21.0035	21.0041	21.0049	21.0058	21.0068	21.0079
						0.00432		21	21	21	21	21	21	21	21	21	21	21	21	21	21	21	21.0001	21.0001	21.0001	21.0001	21.0001	21.0002	21.0002	21.0002	21.0003	21.0004	21.0005	21.0006	21.0007	21.0008	21.001	21.0012	21.0014	21.0017	21.0021	21.0025	21.003	21.0035	21.0042	21.0049	21.0058	21.0068	21.008
						0.004325		21	21	21	21	21	21	21	21	21	21	21	21	21	21	21	21.0001	21.0001	21.0001	21.0001	21.0001	21.0002	21.0002	21.0002	21.0003	21.0004	21.0005	21.0006	21.0007	21.0008	21.001	21.0012	21.0015	21.0017	21.0021	21.0025	21.003	21.0035	21.0042	21.0049	21.0058	21.0068	21.008
						0.00433		21	21	21	21	21	21	21	21	21	21	21	21	21	21	21	21.0001	21.0001	21.0001	21.0001	21.0001	21.0002	21.0002	21.0003	21.0003	21.0004	21.0005	21.0006	21.0007	21.0008	21.001	21.0012	21.0015	21.0018	21.0021	21.0025	21.003	21.0035	21.0042	21.005	21.0058	21.0069	21.008
						0.004335		21	21	21	21	21	21	21	21	21	21	21	21	21	21	21	21.0001	21.0001	21.0001	21.0001	21.0001	21.0002	21.0002	21.0003	21.0003	21.0004	21.0005	21.0006	21.0007	21.0008	21.001	21.0012	21.0015	21.0018	21.0021	21.0025	21.003	21.0036	21.0042	21.005	21.0059	21.0069	21.0081
						0.00434		21	21	21	21	21	21	21	21	21	21	21	21	21	21	21	21.0001	21.0001	21.0001	21.0001	21.0001	21.0002	21.0002	21.0003	21.0003	21.0004	21.0005	21.0006	21.0007	21.0008	21.001	21.0012	21.0015	21.0018	21.0021	21.0025	21.003	21.0036	21.0042	21.005	21.0059	21.0069	21.0081
						0.004345		21	21	21	21	21	21	21	21	21	21	21	21	21	21	21	21.0001	21.0001	21.0001	21.0001	21.0001	21.0002	21.0002	21.0003	21.0003	21.0004	21.0005	21.0006	21.0007	21.0009	21.001	21.0012	21.0015	21.0018	21.0021	21.0025	21.003	21.0036	21.0043	21.005	21.0059	21.007	21.0081
						0.00435		21	21	21	21	21	21	21	21	21	21	21	21	21	21	21	21.0001	21.0001	21.0001	21.0001	21.0001	21.0002	21.0002	21.0003	21.0003	21.0004	21.0005	21.0006	21.0007	21.0009	21.001	21.0012	21.0015	21.0018	21.0021	21.0026	21.003	21.0036	21.0043	21.0051	21.0059	21.007	21.0082
						0.004355		21	21	21	21	21	21	21	21	21	21	21	21	21	21	21	21.0001	21.0001	21.0001	21.0001	21.0001	21.0002	21.0002	21.0003	21.0003	21.0004	21.0005	21.0006	21.0007	21.0009	21.001	21.0013	21.0015	21.0018	21.0022	21.0026	21.0031	21.0036	21.0043	21.0051	21.006	21.007	21.0082
						0.00436		21	21	21	21	21	21	21	21	21	21	21	21	21	21	21	21.0001	21.0001	21.0001	21.0001	21.0001	21.0002	21.0002	21.0003	21.0003	21.0004	21.0005	21.0006	21.0007	21.0009	21.001	21.0013	21.0015	21.0018	21.0022	21.0026	21.0031	21.0037	21.0043	21.0051	21.006	21.007	21.0082
						0.004365		21	21	21	21	21	21	21	21	21	21	21	21	21	21	21	21.0001	21.0001	21.0001	21.0001	21.0001	21.0002	21.0002	21.0003	21.0003	21.0004	21.0005	21.0006	21.0007	21.0009	21.0011	21.0013	21.0015	21.0018	21.0022	21.0026	21.0031	21.0037	21.0043	21.0051	21.006	21.0071	21.0083
						0.00437		21	21	21	21	21	21	21	21	21	21	21	21	21	21	21	21.0001	21.0001	21.0001	21.0001	21.0001	21.0002	21.0002	21.0003	21.0003	21.0004	21.0005	21.0006	21.0007	21.0009	21.0011	21.0013	21.0015	21.0018	21.0022	21.0026	21.0031	21.0037	21.0044	21.0051	21.0061	21.0071	21.0083
						0.004375		21	21	21	21	21	21	21	21	21	21	21	21	21	21	21	21.0001	21.0001	21.0001	21.0001	21.0001	21.0002	21.0002	21.0003	21.0003	21.0004	21.0005	21.0006	21.0007	21.0009	21.0011	21.0013	21.0015	21.0019	21.0022	21.0026	21.0031	21.0037	21.0044	21.0052	21.0061	21.0071	21.0083
						0.00438		21	21	21	21	21	21	21	21	21	21	21	21	21	21	21	21.0001	21.0001	21.0001	21.0001	21.0001	21.0002	21.0002	21.0003	21.0003	21.0004	21.0005	21.0006	21.0007	21.0009	21.0011	21.0013	21.0016	21.0019	21.0022	21.0026	21.0031	21.0037	21.0044	21.0052	21.0061	21.0072	21.0084
						0.004385		21	21	21	21	21	21	21	21	21	21	21	21	21	21	21	21.0001	21.0001	21.0001	21.0001	21.0001	21.0002	21.0002	21.0003	21.0003	21.0004	21.0005	21.0006	21.0007	21.0009	21.0011	21.0013	21.0016	21.0019	21.0022	21.0027	21.0032	21.0037	21.0044	21.0052	21.0061	21.0072	21.0084
						0.00439		21	21	21	21	21	21	21	21	21	21	21	21	21	21	21	21.0001	21.0001	21.0001	21.0001	21.0001	21.0002	21.0002	21.0003	21.0003	21.0004	21.0005	21.0006	21.0007	21.0009	21.0011	21.0013	21.0016	21.0019	21.0022	21.0027	21.0032	21.0038	21.0045	21.0052	21.0062	21.0072	21.0084
						0.004395		21	21	21	21	21	21	21	21	21	21	21	21	21	21	21.0001	21.0001	21.0001	21.0001	21.0001	21.0001	21.0002	21.0002	21.0003	21.0003	21.0004	21.0005	21.0006	21.0008	21.0009	21.0011	21.0013	21.0016	21.0019	21.0023	21.0027	21.0032	21.0038	21.0045	21.0053	21.0062	21.0073	21.0085
						0.0044		21	21	21	21	21	21	21	21	21	21	21	21	21	21	21.0001	21.0001	21.0001	21.0001	21.0001	21.0002	21.0002	21.0002	21.0003	21.0003	21.0004	21.0005	21.0006	21.0008	21.0009	21.0011	21.0013	21.0016	21.0019	21.0023	21.0027	21.0032	21.0038	21.0045	21.0053	21.0062	21.0073	21.0085
						0.004405		21	21	21	21	21	21	21	21	21	21	21	21	21	21	21.0001	21.0001	21.0001	21.0001	21.0001	21.0002	21.0002	21.0002	21.0003	21.0003	21.0004	21.0005	21.0006	21.0008	21.0009	21.0011	21.0013	21.0016	21.0019	21.0023	21.0027	21.0032	21.0038	21.0045	21.0053	21.0062	21.0073	21.0086
						0.00441		21	21	21	21	21	21	21	21	21	21	21	21	21	21	21.0001	21.0001	21.0001	21.0001	21.0001	21.0002	21.0002	21.0002	21.0003	21.0004	21.0004	21.0005	21.0006	21.0008	21.0009	21.0011	21.0013	21.0016	21.0019	21.0023	21.0027	21.0032	21.0038	21.0045	21.0053	21.0063	21.0074	21.0086
						0.004415		21	21	21	21	21	21	21	21	21	21	21	21	21	21	21.0001	21.0001	21.0001	21.0001	21.0001	21.0002	21.0002	21.0002	21.0003	21.0004	21.0004	21.0005	21.0006	21.0008	21.0009	21.0011	21.0014	21.0016	21.0019	21.0023	21.0028	21.0033	21.0039	21.0046	21.0054	21.0063	21.0074	21.0086
						0.00442		21	21	21	21	21	21	21	21	21	21	21	21	21	21	21.0001	21.0001	21.0001	21.0001	21.0001	21.0002	21.0002	21.0002	21.0003	21.0004	21.0004	21.0005	21.0006	21.0008	21.0009	21.0011	21.0014	21.0016	21.002	21.0023	21.0028	21.0033	21.0039	21.0046	21.0054	21.0063	21.0074	21.0087
						0.004425		21	21	21	21	21	21	21	21	21	21	21	21	21	21	21.0001	21.0001	21.0001	21.0001	21.0001	21.0002	21.0002	21.0002	21.0003	21.0004	21.0004	21.0005	21.0006	21.0008	21.0009	21.0011	21.0014	21.0016	21.002	21.0023	21.0028	21.0033	21.0039	21.0046	21.0054	21.0064	21.0074	21.0087
						0.00443		21	21	21	21	21	21	21	21	21	21	21	21	21	21	21.0001	21.0001	21.0001	21.0001	21.0001	21.0002	21.0002	21.0002	21.0003	21.0004	21.0004	21.0005	21.0007	21.0008	21.001	21.0011	21.0014	21.0017	21.002	21.0024	21.0028	21.0033	21.0039	21.0046	21.0054	21.0064	21.0075	21.0087
						0.004435		21	21	21	21	21	21	21	21	21	21	21	21	21	21	21.0001	21.0001	21.0001	21.0001	21.0001	21.0002	21.0002	21.0002	21.0003	21.0004	21.0004	21.0005	21.0007	21.0008	21.001	21.0012	21.0014	21.0017	21.002	21.0024	21.0028	21.0033	21.0039	21.0046	21.0055	21.0064	21.0075	21.0088
						0.00444		21	21	21	21	21	21	21	21	21	21	21	21	21	21	21.0001	21.0001	21.0001	21.0001	21.0001	21.0002	21.0002	21.0002	21.0003	21.0004	21.0004	21.0005	21.0007	21.0008	21.001	21.0012	21.0014	21.0017	21.002	21.0024	21.0028	21.0033	21.004	21.0047	21.0055	21.0064	21.0075	21.0088
						0.004445		21	21	21	21	21	21	21	21	21	21	21	21	21	21	21.0001	21.0001	21.0001	21.0001	21.0001	21.0002	21.0002	21.0002	21.0003	21.0004	21.0005	21.0005	21.0007	21.0008	21.001	21.0012	21.0014	21.0017	21.002	21.0024	21.0028	21.0034	21.004	21.0047	21.0055	21.0065	21.0076	21.0088
						0.00445		21	21	21	21	21	21	21	21	21	21	21	21	21	21	21.0001	21.0001	21.0001	21.0001	21.0001	21.0002	21.0002	21.0002	21.0003	21.0004	21.0005	21.0006	21.0007	21.0008	21.001	21.0012	21.0014	21.0017	21.002	21.0024	21.0029	21.0034	21.004	21.0047	21.0055	21.0065	21.0076	21.0089
						0.004455		21	21	21	21	21	21	21	21	21	21	21	21	21	21	21.0001	21.0001	21.0001	21.0001	21.0001	21.0002	21.0002	21.0003	21.0003	21.0004	21.0005	21.0006	21.0007	21.0008	21.001	21.0012	21.0014	21.0017	21.002	21.0024	21.0029	21.0034	21.004	21.0047	21.0056	21.0065	21.0076	21.0089
						0.00446		21	21	21	21	21	21	21	21	21	21	21	21	21	21	21.0001	21.0001	21.0001	21.0001	21.0001	21.0002	21.0002	21.0003	21.0003	21.0004	21.0005	21.0006	21.0007	21.0008	21.001	21.0012	21.0014	21.0017	21.002	21.0024	21.0029	21.0034	21.004	21.0048	21.0056	21.0066	21.0077	21.0089
						0.004465		21	21	21	21	21	21	21	21	21	21	21	21	21	21	21.0001	21.0001	21.0001	21.0001	21.0001	21.0002	21.0002	21.0003	21.0003	21.0004	21.0005	21.0006	21.0007	21.0008	21.001	21.0012	21.0014	21.0017	21.0021	21.0024	21.0029	21.0034	21.0041	21.0048	21.0056	21.0066	21.0077	21.009
						0.00447		21	21	21	21	21	21	21	21	21	21	21	21	21	21	21.0001	21.0001	21.0001	21.0001	21.0001	21.0002	21.0002	21.0003	21.0003	21.0004	21.0005	21.0006	21.0007	21.0008	21.001	21.0012	21.0014	21.0017	21.0021	21.0025	21.0029	21.0035	21.0041	21.0048	21.0056	21.0066	21.0077	21.009
						0.004475		21	21	21	21	21	21	21	21	21	21	21	21	21	21	21.0001	21.0001	21.0001	21.0001	21.0001	21.0002	21.0002	21.0003	21.0003	21.0004	21.0005	21.0006	21.0007	21.0008	21.001	21.0012	21.0015	21.0017	21.0021	21.0025	21.0029	21.0035	21.0041	21.0048	21.0057	21.0066	21.0078	21.009
						0.00448		21	21	21	21	21	21	21	21	21	21	21	21	21	21	21.0001	21.0001	21.0001	21.0001	21.0001	21.0002	21.0002	21.0003	21.0003	21.0004	21.0005	21.0006	21.0007	21.0008	21.001	21.0012	21.0015	21.0017	21.0021	21.0025	21.0029	21.0035	21.0041	21.0048	21.0057	21.0067	21.0078	21.0091
						0.004485		21	21	21	21	21	21	21	21	21	21	21	21	21	21	21.0001	21.0001	21.0001	21.0001	21.0001	21.0002	21.0002	21.0003	21.0003	21.0004	21.0005	21.0006	21.0007	21.0008	21.001	21.0012	21.0015	21.0018	21.0021	21.0025	21.003	21.0035	21.0041	21.0049	21.0057	21.0067	21.0078	21.0091
						0.00449		21	21	21	21	21	21	21	21	21	21	21	21	21	21	21.0001	21.0001	21.0001	21.0001	21.0001	21.0002	21.0002	21.0003	21.0003	21.0004	21.0005	21.0006	21.0007	21.0009	21.001	21.0012	21.0015	21.0018	21.0021	21.0025	21.003	21.0035	21.0042	21.0049	21.0057	21.0067	21.0079	21.0092
						0.004495		21	21	21	21	21	21	21	21	21	21	21	21	21	21	21.0001	21.0001	21.0001	21.0001	21.0001	21.0002	21.0002	21.0003	21.0003	21.0004	21.0005	21.0006	21.0007	21.0009	21.001	21.0012	21.0015	21.0018	21.0021	21.0025	21.003	21.0035	21.0042	21.0049	21.0058	21.0068	21.0079	21.0092
						0.0045		21	21	21	21	21	21	21	21	21	21	21	21	21	21	21.0001	21.0001	21.0001	21.0001	21.0001	21.0002	21.0002	21.0003	21.0003	21.0004	21.0005	21.0006	21.0007	21.0009	21.001	21.0013	21.0015	21.0018	21.0021	21.0025	21.003	21.0036	21.0042	21.0049	21.0058	21.0068	21.0079	21.0092
						0.004505		21	21	21	21	21	21	21	21	21	21	21	21	21	21	21.0001	21.0001	21.0001	21.0001	21.0001	21.0002	21.0002	21.0003	21.0003	21.0004	21.0005	21.0006	21.0007	21.0009	21.001	21.0013	21.0015	21.0018	21.0021	21.0025	21.003	21.0036	21.0042	21.005	21.0058	21.0068	21.008	21.0093
						0.00451		21	21	21	21	21	21	21	21	21	21	21	21	21	21.0001	21.0001	21.0001	21.0001	21.0001	21.0001	21.0002	21.0002	21.0003	21.0003	21.0004	21.0005	21.0006	21.0007	21.0009	21.0011	21.0013	21.0015	21.0018	21.0022	21.0026	21.003	21.0036	21.0042	21.005	21.0058	21.0068	21.008	21.0093
						0.004515		21	21	21	21	21	21	21	21	21	21	21	21	21	21.0001	21.0001	21.0001	21.0001	21.0001	21.0001	21.0002	21.0002	21.0003	21.0003	21.0004	21.0005	21.0006	21.0007	21.0009	21.0011	21.0013	21.0015	21.0018	21.0022	21.0026	21.0031	21.0036	21.0043	21.005	21.0059	21.0069	21.008	21.0093
						0.00452		21	21	21	21	21	21	21	21	21	21	21	21	21	21.0001	21.0001	21.0001	21.0001	21.0001	21.0002	21.0002	21.0002	21.0003	21.0003	21.0004	21.0005	21.0006	21.0007	21.0009	21.0011	21.0013	21.0015	21.0018	21.0022	21.0026	21.0031	21.0036	21.0043	21.005	21.0059	21.0069	21.008	21.0094
						0.004525		21	21	21	21	21	21	21	21	21	21	21	21	21	21.0001	21.0001	21.0001	21.0001	21.0001	21.0002	21.0002	21.0002	21.0003	21.0003	21.0004	21.0005	21.0006	21.0007	21.0009	21.0011	21.0013	21.0015	21.0018	21.0022	21.0026	21.0031	21.0036	21.0043	21.005	21.0059	21.0069	21.0081	21.0094
						0.00453		21	21	21	21	21	21	21	21	21	21	21	21	21	21.0001	21.0001	21.0001	21.0001	21.0001	21.0002	21.0002	21.0002	21.0003	21.0003	21.0004	21.0005	21.0006	21.0007	21.0009	21.0011	21.0013	21.0016	21.0019	21.0022	21.0026	21.0031	21.0037	21.0043	21.0051	21.0059	21.007	21.0081	21.0094
						0.004535		21	21	21	21	21	21	21	21	21	21	21	21	21	21.0001	21.0001	21.0001	21.0001	21.0001	21.0002	21.0002	21.0002	21.0003	21.0003	21.0004	21.0005	21.0006	21.0008	21.0009	21.0011	21.0013	21.0016	21.0019	21.0022	21.0026	21.0031	21.0037	21.0043	21.0051	21.006	21.007	21.0081	21.0095
						0.00454		21	21	21	21	21	21	21	21	21	21	21	21	21	21.0001	21.0001	21.0001	21.0001	21.0001	21.0002	21.0002	21.0002	21.0003	21.0003	21.0004	21.0005	21.0006	21.0008	21.0009	21.0011	21.0013	21.0016	21.0019	21.0022	21.0026	21.0031	21.0037	21.0044	21.0051	21.006	21.007	21.0082	21.0095
						0.004545		21	21	21	21	21	21	21	21	21	21	21	21	21	21.0001	21.0001	21.0001	21.0001	21.0001	21.0002	21.0002	21.0002	21.0003	21.0004	21.0004	21.0005	21.0006	21.0008	21.0009	21.0011	21.0013	21.0016	21.0019	21.0022	21.0027	21.0031	21.0037	21.0044	21.0051	21.006	21.007	21.0082	21.0095
						0.00455		21	21	21	21	21	21	21	21	21	21	21	21	21	21.0001	21.0001	21.0001	21.0001	21.0001	21.0002	21.0002	21.0002	21.0003	21.0004	21.0004	21.0005	21.0006	21.0008	21.0009	21.0011	21.0013	21.0016	21.0019	21.0023	21.0027	21.0032	21.0037	21.0044	21.0052	21.006	21.0071	21.0082	21.0096
						0.004555		21	21	21	21	21	21	21	21	21	21	21	21	21	21.0001	21.0001	21.0001	21.0001	21.0001	21.0002	21.0002	21.0002	21.0003	21.0004	21.0004	21.0005	21.0006	21.0008	21.0009	21.0011	21.0013	21.0016	21.0019	21.0023	21.0027	21.0032	21.0038	21.0044	21.0052	21.0061	21.0071	21.0083	21.0096
						0.00456		21	21	21	21	21	21	21	21	21	21	21	21	21	21.0001	21.0001	21.0001	21.0001	21.0001	21.0002	21.0002	21.0002	21.0003	21.0004	21.0004	21.0005	21.0006	21.0008	21.0009	21.0011	21.0013	21.0016	21.0019	21.0023	21.0027	21.0032	21.0038	21.0044	21.0052	21.0061	21.0071	21.0083	21.0097
						0.004565		21	21	21	21	21	21	21	21	21	21	21	21	21	21.0001	21.0001	21.0001	21.0001	21.0001	21.0002	21.0002	21.0002	21.0003	21.0004	21.0004	21.0005	21.0006	21.0008	21.0009	21.0011	21.0014	21.0016	21.0019	21.0023	21.0027	21.0032	21.0038	21.0045	21.0052	21.0061	21.0072	21.0083	21.0097
						0.00457		21	21	21	21	21	21	21	21	21	21	21	21	21	21.0001	21.0001	21.0001	21.0001	21.0001	21.0002	21.0002	21.0002	21.0003	21.0004	21.0004	21.0005	21.0007	21.0008	21.0009	21.0011	21.0014	21.0016	21.0019	21.0023	21.0027	21.0032	21.0038	21.0045	21.0053	21.0062	21.0072	21.0084	21.0097
						0.004575		21	21	21	21	21	21	21	21	21	21	21	21	21	21.0001	21.0001	21.0001	21.0001	21.0001	21.0002	21.0002	21.0002	21.0003	21.0004	21.0004	21.0005	21.0007	21.0008	21.001	21.0011	21.0014	21.0016	21.0019	21.0023	21.0027	21.0032	21.0038	21.0045	21.0053	21.0062	21.0072	21.0084	21.0098
						0.00458		21	21	21	21	21	21	21	21	21	21	21	21	21	21.0001	21.0001	21.0001	21.0001	21.0001	21.0002	21.0002	21.0002	21.0003	21.0004	21.0005	21.0005	21.0007	21.0008	21.001	21.0011	21.0014	21.0016	21.002	21.0023	21.0028	21.0033	21.0038	21.0045	21.0053	21.0062	21.0072	21.0084	21.0098
						0.004585		21	21	21	21	21	21	21	21	21	21	21	21	21	21.0001	21.0001	21.0001	21.0001	21.0001	21.0002	21.0002	21.0003	21.0003	21.0004	21.0005	21.0005	21.0007	21.0008	21.001	21.0012	21.0014	21.0017	21.002	21.0023	21.0028	21.0033	21.0039	21.0045	21.0053	21.0062	21.0073	21.0085	21.0098
						0.00459		21	21	21	21	21	21	21	21	21	21	21	21	21	21.0001	21.0001	21.0001	21.0001	21.0001	21.0002	21.0002	21.0003	21.0003	21.0004	21.0005	21.0006	21.0007	21.0008	21.001	21.0012	21.0014	21.0017	21.002	21.0023	21.0028	21.0033	21.0039	21.0046	21.0053	21.0063	21.0073	21.0085	21.0099
						0.004595		21	21	21	21	21	21	21	21	21	21	21	21	21	21.0001	21.0001	21.0001	21.0001	21.0001	21.0002	21.0002	21.0003	21.0003	21.0004	21.0005	21.0006	21.0007	21.0008	21.001	21.0012	21.0014	21.0017	21.002	21.0024	21.0028	21.0033	21.0039	21.0046	21.0054	21.0063	21.0073	21.0085	21.0099
						0.0046		21	21	21	21	21	21	21	21	21	21	21	21	21	21.0001	21.0001	21.0001	21.0001	21.0001	21.0002	21.0002	21.0003	21.0003	21.0004	21.0005	21.0006	21.0007	21.0008	21.001	21.0012	21.0014	21.0017	21.002	21.0024	21.0028	21.0033	21.0039	21.0046	21.0054	21.0063	21.0074	21.0086	21.0099
						0.004605		21	21	21	21	21	21	21	21	21	21	21	21	21	21.0001	21.0001	21.0001	21.0001	21.0001	21.0002	21.0002	21.0003	21.0003	21.0004	21.0005	21.0006	21.0007	21.0008	21.001	21.0012	21.0014	21.0017	21.002	21.0024	21.0028	21.0033	21.0039	21.0046	21.0054	21.0063	21.0074	21.0086	21.01
						0.00461		21	21	21	21	21	21	21	21	21	21	21	21	21	21.0001	21.0001	21.0001	21.0001	21.0001	21.0002	21.0002	21.0003	21.0003	21.0004	21.0005	21.0006	21.0007	21.0008	21.001	21.0012	21.0014	21.0017	21.002	21.0024	21.0028	21.0034	21.004	21.0046	21.0054	21.0064	21.0074	21.0086	21.01
						0.004615		21	21	21	21	21	21	21	21	21	21	21	21	21	21.0001	21.0001	21.0001	21.0001	21.0001	21.0002	21.0002	21.0003	21.0003	21.0004	21.0005	21.0006	21.0007	21.0008	21.001	21.0012	21.0014	21.0017	21.002	21.0024	21.0029	21.0034	21.004	21.0047	21.0055	21.0064	21.0075	21.0087	21.0101
						0.00462		21	21	21	21	21	21	21	21	21	21	21	21	21	21.0001	21.0001	21.0001	21.0001	21.0001	21.0002	21.0002	21.0003	21.0003	21.0004	21.0005	21.0006	21.0007	21.0008	21.001	21.0012	21.0014	21.0017	21.002	21.0024	21.0029	21.0034	21.004	21.0047	21.0055	21.0064	21.0075	21.0087	21.0101
						0.004625		21	21	21	21	21	21	21	21	21	21	21	21	21	21.0001	21.0001	21.0001	21.0001	21.0001	21.0002	21.0002	21.0003	21.0003	21.0004	21.0005	21.0006	21.0007	21.0008	21.001	21.0012	21.0014	21.0017	21.0021	21.0024	21.0029	21.0034	21.004	21.0047	21.0055	21.0064	21.0075	21.0087	21.0101
						0.00463		21	21	21	21	21	21	21	21	21	21	21	21	21.0001	21.0001	21.0001	21.0001	21.0001	21.0001	21.0002	21.0002	21.0003	21.0003	21.0004	21.0005	21.0006	21.0007	21.0008	21.001	21.0012	21.0015	21.0017	21.0021	21.0024	21.0029	21.0034	21.004	21.0047	21.0055	21.0065	21.0075	21.0088	21.0102
						0.004635		21	21	21	21	21	21	21	21	21	21	21	21	21.0001	21.0001	21.0001	21.0001	21.0001	21.0001	21.0002	21.0002	21.0003	21.0003	21.0004	21.0005	21.0006	21.0007	21.0009	21.001	21.0012	21.0015	21.0017	21.0021	21.0025	21.0029	21.0034	21.004	21.0047	21.0056	21.0065	21.0076	21.0088	21.0102
						0.00464		21	21	21	21	21	21	21	21	21	21	21	21	21.0001	21.0001	21.0001	21.0001	21.0001	21.0001	21.0002	21.0002	21.0003	21.0003	21.0004	21.0005	21.0006	21.0007	21.0009	21.001	21.0012	21.0015	21.0018	21.0021	21.0025	21.0029	21.0035	21.0041	21.0048	21.0056	21.0065	21.0076	21.0088	21.0102
						0.004645		21	21	21	21	21	21	21	21	21	21	21	21	21.0001	21.0001	21.0001	21.0001	21.0001	21.0001	21.0002	21.0002	21.0003	21.0003	21.0004	21.0005	21.0006	21.0007	21.0009	21.001	21.0012	21.0015	21.0018	21.0021	21.0025	21.0029	21.0035	21.0041	21.0048	21.0056	21.0065	21.0076	21.0089	21.0103
						0.00465		21	21	21	21	21	21	21	21	21	21	21	21	21.0001	21.0001	21.0001	21.0001	21.0001	21.0002	21.0002	21.0002	21.0003	21.0003	21.0004	21.0005	21.0006	21.0007	21.0009	21.001	21.0012	21.0015	21.0018	21.0021	21.0025	21.003	21.0035	21.0041	21.0048	21.0056	21.0066	21.0077	21.0089	21.0103
						0.004655		21	21	21	21	21	21	21	21	21	21	21	21	21.0001	21.0001	21.0001	21.0001	21.0001	21.0002	21.0002	21.0002	21.0003	21.0003	21.0004	21.0005	21.0006	21.0007	21.0009	21.0011	21.0013	21.0015	21.0018	21.0021	21.0025	21.003	21.0035	21.0041	21.0048	21.0057	21.0066	21.0077	21.0089	21.0104
						0.00466		21	21	21	21	21	21	21	21	21	21	21	21	21.0001	21.0001	21.0001	21.0001	21.0001	21.0002	21.0002	21.0002	21.0003	21.0003	21.0004	21.0005	21.0006	21.0007	21.0009	21.0011	21.0013	21.0015	21.0018	21.0021	21.0025	21.003	21.0035	21.0041	21.0049	21.0057	21.0066	21.0077	21.009	21.0104
						0.004665		21	21	21	21	21	21	21	21	21	21	21	21	21.0001	21.0001	21.0001	21.0001	21.0001	21.0002	21.0002	21.0002	21.0003	21.0003	21.0004	21.0005	21.0006	21.0007	21.0009	21.0011	21.0013	21.0015	21.0018	21.0021	21.0025	21.003	21.0035	21.0042	21.0049	21.0057	21.0067	21.0077	21.009	21.0104
						0.00467		21	21	21	21	21	21	21	21	21	21	21	21	21.0001	21.0001	21.0001	21.0001	21.0001	21.0002	21.0002	21.0002	21.0003	21.0003	21.0004	21.0005	21.0006	21.0007	21.0009	21.0011	21.0013	21.0015	21.0018	21.0022	21.0026	21.003	21.0036	21.0042	21.0049	21.0057	21.0067	21.0078	21.009	21.0105
						0.004675		21	21	21	21	21	21	21	21	21	21	21	21	21.0001	21.0001	21.0001	21.0001	21.0001	21.0002	21.0002	21.0002	21.0003	21.0003	21.0004	21.0005	21.0006	21.0007	21.0009	21.0011	21.0013	21.0015	21.0018	21.0022	21.0026	21.003	21.0036	21.0042	21.0049	21.0058	21.0067	21.0078	21.0091	21.0105
						0.00468		21	21	21	21	21	21	21	21	21	21	21	21	21.0001	21.0001	21.0001	21.0001	21.0001	21.0002	21.0002	21.0002	21.0003	21.0004	21.0004	21.0005	21.0006	21.0008	21.0009	21.0011	21.0013	21.0015	21.0018	21.0022	21.0026	21.003	21.0036	21.0042	21.0049	21.0058	21.0067	21.0078	21.0091	21.0105
						0.004685		21	21	21	21	21	21	21	21	21	21	21	21	21.0001	21.0001	21.0001	21.0001	21.0001	21.0002	21.0002	21.0002	21.0003	21.0004	21.0004	21.0005	21.0006	21.0008	21.0009	21.0011	21.0013	21.0016	21.0018	21.0022	21.0026	21.0031	21.0036	21.0042	21.005	21.0058	21.0068	21.0079	21.0091	21.0106
						0.00469		21	21	21	21	21	21	21	21	21	21	21	21	21.0001	21.0001	21.0001	21.0001	21.0001	21.0002	21.0002	21.0002	21.0003	21.0004	21.0004	21.0005	21.0006	21.0008	21.0009	21.0011	21.0013	21.0016	21.0019	21.0022	21.0026	21.0031	21.0036	21.0043	21.005	21.0058	21.0068	21.0079	21.0092	21.0106
						0.004695		21	21	21	21	21	21	21	21	21	21	21	21	21.0001	21.0001	21.0001	21.0001	21.0001	21.0002	21.0002	21.0002	21.0003	21.0004	21.0004	21.0005	21.0006	21.0008	21.0009	21.0011	21.0013	21.0016	21.0019	21.0022	21.0026	21.0031	21.0036	21.0043	21.005	21.0058	21.0068	21.0079	21.0092	21.0106
						0.0047		21	21	21	21	21	21	21	21	21	21	21	21	21.0001	21.0001	21.0001	21.0001	21.0001	21.0002	21.0002	21.0002	21.0003	21.0004	21.0004	21.0005	21.0006	21.0008	21.0009	21.0011	21.0013	21.0016	21.0019	21.0022	21.0026	21.0031	21.0037	21.0043	21.005	21.0059	21.0068	21.008	21.0092	21.0107
						0.004705		21	21	21	21	21	21	21	21	21	21	21	21	21.0001	21.0001	21.0001	21.0001	21.0001	21.0002	21.0002	21.0002	21.0003	21.0004	21.0004	21.0005	21.0006	21.0008	21.0009	21.0011	21.0013	21.0016	21.0019	21.0022	21.0026	21.0031	21.0037	21.0043	21.005	21.0059	21.0069	21.008	21.0093	21.0107
						0.00471		21	21	21	21	21	21	21	21	21	21	21	21	21.0001	21.0001	21.0001	21.0001	21.0001	21.0002	21.0002	21.0002	21.0003	21.0004	21.0004	21.0005	21.0006	21.0008	21.0009	21.0011	21.0013	21.0016	21.0019	21.0022	21.0027	21.0031	21.0037	21.0043	21.0051	21.0059	21.0069	21.008	21.0093	21.0108
						0.004715		21	21	21	21	21	21	21	21	21	21	21	21	21.0001	21.0001	21.0001	21.0001	21.0001	21.0002	21.0002	21.0003	21.0003	21.0004	21.0004	21.0005	21.0007	21.0008	21.0009	21.0011	21.0013	21.0016	21.0019	21.0023	21.0027	21.0031	21.0037	21.0043	21.0051	21.0059	21.0069	21.0081	21.0093	21.0108
						0.00472		21	21	21	21	21	21	21	21	21	21	21	21	21.0001	21.0001	21.0001	21.0001	21.0001	21.0002	21.0002	21.0003	21.0003	21.0004	21.0005	21.0005	21.0007	21.0008	21.0009	21.0011	21.0014	21.0016	21.0019	21.0023	21.0027	21.0032	21.0037	21.0044	21.0051	21.006	21.007	21.0081	21.0094	21.0108
						0.004725		21	21	21	21	21	21	21	21	21	21	21	21	21.0001	21.0001	21.0001	21.0001	21.0001	21.0002	21.0002	21.0003	21.0003	21.0004	21.0005	21.0005	21.0007	21.0008	21.001	21.0011	21.0014	21.0016	21.0019	21.0023	21.0027	21.0032	21.0037	21.0044	21.0051	21.006	21.007	21.0081	21.0094	21.0109
						0.00473		21	21	21	21	21	21	21	21	21	21	21	21	21.0001	21.0001	21.0001	21.0001	21.0001	21.0002	21.0002	21.0003	21.0003	21.0004	21.0005	21.0006	21.0007	21.0008	21.001	21.0011	21.0014	21.0016	21.0019	21.0023	21.0027	21.0032	21.0038	21.0044	21.0052	21.006	21.007	21.0081	21.0094	21.0109
						0.004735		21	21	21	21	21	21	21	21	21	21	21	21	21.0001	21.0001	21.0001	21.0001	21.0001	21.0002	21.0002	21.0003	21.0003	21.0004	21.0005	21.0006	21.0007	21.0008	21.001	21.0012	21.0014	21.0016	21.0019	21.0023	21.0027	21.0032	21.0038	21.0044	21.0052	21.006	21.007	21.0082	21.0095	21.0109
						0.00474		21	21	21	21	21	21	21	21	21	21	21	21	21.0001	21.0001	21.0001	21.0001	21.0001	21.0002	21.0002	21.0003	21.0003	21.0004	21.0005	21.0006	21.0007	21.0008	21.001	21.0012	21.0014	21.0016	21.002	21.0023	21.0027	21.0032	21.0038	21.0044	21.0052	21.0061	21.0071	21.0082	21.0095	21.011
						0.004745		21	21	21	21	21	21	21	21	21	21	21	21	21.0001	21.0001	21.0001	21.0001	21.0001	21.0002	21.0002	21.0003	21.0003	21.0004	21.0005	21.0006	21.0007	21.0008	21.001	21.0012	21.0014	21.0017	21.002	21.0023	21.0027	21.0032	21.0038	21.0045	21.0052	21.0061	21.0071	21.0082	21.0095	21.011
						0.00475		21	21	21	21	21	21	21	21	21	21	21	21.0001	21.0001	21.0001	21.0001	21.0001	21.0001	21.0002	21.0002	21.0003	21.0003	21.0004	21.0005	21.0006	21.0007	21.0008	21.001	21.0012	21.0014	21.0017	21.002	21.0023	21.0028	21.0033	21.0038	21.0045	21.0052	21.0061	21.0071	21.0083	21.0096	21.0111
						0.004755		21	21	21	21	21	21	21	21	21	21	21	21.0001	21.0001	21.0001	21.0001	21.0001	21.0001	21.0002	21.0002	21.0003	21.0003	21.0004	21.0005	21.0006	21.0007	21.0008	21.001	21.0012	21.0014	21.0017	21.002	21.0024	21.0028	21.0033	21.0038	21.0045	21.0053	21.0061	21.0071	21.0083	21.0096	21.0111
						0.00476		21	21	21	21	21	21	21	21	21	21	21	21.0001	21.0001	21.0001	21.0001	21.0001	21.0001	21.0002	21.0002	21.0003	21.0003	21.0004	21.0005	21.0006	21.0007	21.0008	21.001	21.0012	21.0014	21.0017	21.002	21.0024	21.0028	21.0033	21.0039	21.0045	21.0053	21.0062	21.0072	21.0083	21.0096	21.0111
						0.004765		21	21	21	21	21	21	21	21	21	21	21	21.0001	21.0001	21.0001	21.0001	21.0001	21.0001	21.0002	21.0002	21.0003	21.0003	21.0004	21.0005	21.0006	21.0007	21.0008	21.001	21.0012	21.0014	21.0017	21.002	21.0024	21.0028	21.0033	21.0039	21.0045	21.0053	21.0062	21.0072	21.0084	21.0097	21.0112
						0.00477		21	21	21	21	21	21	21	21	21	21	21	21.0001	21.0001	21.0001	21.0001	21.0001	21.0001	21.0002	21.0002	21.0003	21.0003	21.0004	21.0005	21.0006	21.0007	21.0008	21.001	21.0012	21.0014	21.0017	21.002	21.0024	21.0028	21.0033	21.0039	21.0046	21.0053	21.0062	21.0072	21.0084	21.0097	21.0112
						0.004775		21	21	21	21	21	21	21	21	21	21	21	21.0001	21.0001	21.0001	21.0001	21.0001	21.0002	21.0002	21.0002	21.0003	21.0003	21.0004	21.0005	21.0006	21.0007	21.0008	21.001	21.0012	21.0014	21.0017	21.002	21.0024	21.0028	21.0033	21.0039	21.0046	21.0054	21.0062	21.0073	21.0084	21.0097	21.0113
						0.00478		21	21	21	21	21	21	21	21	21	21	21	21.0001	21.0001	21.0001	21.0001	21.0001	21.0002	21.0002	21.0002	21.0003	21.0003	21.0004	21.0005	21.0006	21.0007	21.0009	21.001	21.0012	21.0014	21.0017	21.002	21.0024	21.0028	21.0033	21.0039	21.0046	21.0054	21.0063	21.0073	21.0085	21.0098	21.0113
						0.004785		21	21	21	21	21	21	21	21	21	21	21	21.0001	21.0001	21.0001	21.0001	21.0001	21.0002	21.0002	21.0002	21.0003	21.0003	21.0004	21.0005	21.0006	21.0007	21.0009	21.001	21.0012	21.0015	21.0017	21.002	21.0024	21.0029	21.0034	21.0039	21.0046	21.0054	21.0063	21.0073	21.0085	21.0098	21.0113
						0.00479		21	21	21	21	21	21	21	21	21	21	21	21.0001	21.0001	21.0001	21.0001	21.0001	21.0002	21.0002	21.0002	21.0003	21.0003	21.0004	21.0005	21.0006	21.0007	21.0009	21.001	21.0012	21.0015	21.0017	21.0021	21.0024	21.0029	21.0034	21.004	21.0046	21.0054	21.0063	21.0073	21.0085	21.0098	21.0114
						0.004795		21	21	21	21	21	21	21	21	21	21	21	21.0001	21.0001	21.0001	21.0001	21.0001	21.0002	21.0002	21.0002	21.0003	21.0003	21.0004	21.0005	21.0006	21.0007	21.0009	21.001	21.0012	21.0015	21.0017	21.0021	21.0024	21.0029	21.0034	21.004	21.0047	21.0054	21.0063	21.0074	21.0085	21.0099	21.0114
						0.0048		21	21	21	21	21	21	21	21	21	21	21	21.0001	21.0001	21.0001	21.0001	21.0001	21.0002	21.0002	21.0002	21.0003	21.0003	21.0004	21.0005	21.0006	21.0007	21.0009	21.001	21.0012	21.0015	21.0018	21.0021	21.0025	21.0029	21.0034	21.004	21.0047	21.0055	21.0064	21.0074	21.0086	21.0099	21.0114
						0.004805		21	21	21	21	21	21	21	21	21	21	21	21.0001	21.0001	21.0001	21.0001	21.0001	21.0002	21.0002	21.0002	21.0003	21.0003	21.0004	21.0005	21.0006	21.0007	21.0009	21.001	21.0013	21.0015	21.0018	21.0021	21.0025	21.0029	21.0034	21.004	21.0047	21.0055	21.0064	21.0074	21.0086	21.01	21.0115
						0.00481		21	21	21	21	21	21	21	21	21	21	21	21.0001	21.0001	21.0001	21.0001	21.0001	21.0002	21.0002	21.0002	21.0003	21.0003	21.0004	21.0005	21.0006	21.0007	21.0009	21.0011	21.0013	21.0015	21.0018	21.0021	21.0025	21.0029	21.0034	21.004	21.0047	21.0055	21.0064	21.0075	21.0086	21.01	21.0115
						0.004815		21	21	21	21	21	21	21	21	21	21	21	21.0001	21.0001	21.0001	21.0001	21.0001	21.0002	21.0002	21.0002	21.0003	21.0004	21.0004	21.0005	21.0006	21.0007	21.0009	21.0011	21.0013	21.0015	21.0018	21.0021	21.0025	21.0029	21.0035	21.0041	21.0047	21.0055	21.0064	21.0075	21.0087	21.01	21.0116
						0.00482		21	21	21	21	21	21	21	21	21	21	21	21.0001	21.0001	21.0001	21.0001	21.0001	21.0002	21.0002	21.0002	21.0003	21.0004	21.0004	21.0005	21.0006	21.0007	21.0009	21.0011	21.0013	21.0015	21.0018	21.0021	21.0025	21.003	21.0035	21.0041	21.0048	21.0056	21.0065	21.0075	21.0087	21.0101	21.0116
						0.004825		21	21	21	21	21	21	21	21	21	21	21	21.0001	21.0001	21.0001	21.0001	21.0001	21.0002	21.0002	21.0002	21.0003	21.0004	21.0004	21.0005	21.0006	21.0008	21.0009	21.0011	21.0013	21.0015	21.0018	21.0021	21.0025	21.003	21.0035	21.0041	21.0048	21.0056	21.0065	21.0075	21.0087	21.0101	21.0116
						0.00483		21	21	21	21	21	21	21	21	21	21	21	21.0001	21.0001	21.0001	21.0001	21.0001	21.0002	21.0002	21.0002	21.0003	21.0004	21.0004	21.0005	21.0006	21.0008	21.0009	21.0011	21.0013	21.0015	21.0018	21.0021	21.0025	21.003	21.0035	21.0041	21.0048	21.0056	21.0065	21.0076	21.0088	21.0101	21.0117
						0.004835		21	21	21	21	21	21	21	21	21	21	21	21.0001	21.0001	21.0001	21.0001	21.0001	21.0002	21.0002	21.0002	21.0003	21.0004	21.0004	21.0005	21.0006	21.0008	21.0009	21.0011	21.0013	21.0015	21.0018	21.0022	21.0025	21.003	21.0035	21.0041	21.0048	21.0056	21.0065	21.0076	21.0088	21.0102	21.0117
						0.00484		21	21	21	21	21	21	21	21	21	21	21	21.0001	21.0001	21.0001	21.0001	21.0001	21.0002	21.0002	21.0002	21.0003	21.0004	21.0004	21.0005	21.0006	21.0008	21.0009	21.0011	21.0013	21.0015	21.0018	21.0022	21.0026	21.003	21.0035	21.0041	21.0048	21.0056	21.0066	21.0076	21.0088	21.0102	21.0118
						0.004845		21	21	21	21	21	21	21	21	21	21	21	21.0001	21.0001	21.0001	21.0001	21.0001	21.0002	21.0002	21.0002	21.0003	21.0004	21.0004	21.0005	21.0006	21.0008	21.0009	21.0011	21.0013	21.0016	21.0018	21.0022	21.0026	21.003	21.0036	21.0042	21.0049	21.0057	21.0066	21.0077	21.0089	21.0102	21.0118
						0.00485		21	21	21	21	21	21	21	21	21	21	21	21.0001	21.0001	21.0001	21.0001	21.0001	21.0002	21.0002	21.0003	21.0003	21.0004	21.0004	21.0005	21.0006	21.0008	21.0009	21.0011	21.0013	21.0016	21.0019	21.0022	21.0026	21.003	21.0036	21.0042	21.0049	21.0057	21.0066	21.0077	21.0089	21.0103	21.0118
						0.004855		21	21	21	21	21	21	21	21	21	21	21	21.0001	21.0001	21.0001	21.0001	21.0001	21.0002	21.0002	21.0003	21.0003	21.0004	21.0004	21.0005	21.0006	21.0008	21.0009	21.0011	21.0013	21.0016	21.0019	21.0022	21.0026	21.0031	21.0036	21.0042	21.0049	21.0057	21.0066	21.0077	21.0089	21.0103	21.0119
						0.00486		21	21	21	21	21	21	21	21	21	21	21	21.0001	21.0001	21.0001	21.0001	21.0001	21.0002	21.0002	21.0003	21.0003	21.0004	21.0005	21.0005	21.0007	21.0008	21.0009	21.0011	21.0013	21.0016	21.0019	21.0022	21.0026	21.0031	21.0036	21.0042	21.0049	21.0057	21.0067	21.0077	21.009	21.0103	21.0119
						0.004865		21	21	21	21	21	21	21	21	21	21	21	21.0001	21.0001	21.0001	21.0001	21.0001	21.0002	21.0002	21.0003	21.0003	21.0004	21.0005	21.0005	21.0007	21.0008	21.0009	21.0011	21.0013	21.0016	21.0019	21.0022	21.0026	21.0031	21.0036	21.0042	21.0049	21.0058	21.0067	21.0078	21.009	21.0104	21.0119
						0.00487		21	21	21	21	21	21	21	21	21	21	21.0001	21.0001	21.0001	21.0001	21.0001	21.0001	21.0002	21.0002	21.0003	21.0003	21.0004	21.0005	21.0006	21.0007	21.0008	21.0009	21.0011	21.0013	21.0016	21.0019	21.0022	21.0026	21.0031	21.0036	21.0043	21.005	21.0058	21.0067	21.0078	21.009	21.0104	21.012
						0.004875		21	21	21	21	21	21	21	21	21	21	21.0001	21.0001	21.0001	21.0001	21.0001	21.0001	21.0002	21.0002	21.0003	21.0003	21.0004	21.0005	21.0006	21.0007	21.0008	21.001	21.0011	21.0014	21.0016	21.0019	21.0022	21.0026	21.0031	21.0036	21.0043	21.005	21.0058	21.0067	21.0078	21.009	21.0104	21.012
						0.00488		21	21	21	21	21	21	21	21	21	21	21.0001	21.0001	21.0001	21.0001	21.0001	21.0001	21.0002	21.0002	21.0003	21.0003	21.0004	21.0005	21.0006	21.0007	21.0008	21.001	21.0011	21.0014	21.0016	21.0019	21.0023	21.0027	21.0031	21.0037	21.0043	21.005	21.0058	21.0068	21.0079	21.0091	21.0105	21.0121
						0.004885		21	21	21	21	21	21	21	21	21	21	21.0001	21.0001	21.0001	21.0001	21.0001	21.0001	21.0002	21.0002	21.0003	21.0003	21.0004	21.0005	21.0006	21.0007	21.0008	21.001	21.0011	21.0014	21.0016	21.0019	21.0023	21.0027	21.0031	21.0037	21.0043	21.005	21.0059	21.0068	21.0079	21.0091	21.0105	21.0121
						0.00489		21	21	21	21	21	21	21	21	21	21	21.0001	21.0001	21.0001	21.0001	21.0001	21.0001	21.0002	21.0002	21.0003	21.0003	21.0004	21.0005	21.0006	21.0007	21.0008	21.001	21.0012	21.0014	21.0016	21.0019	21.0023	21.0027	21.0032	21.0037	21.0043	21.005	21.0059	21.0068	21.0079	21.0091	21.0105	21.0121
						0.004895		21	21	21	21	21	21	21	21	21	21	21.0001	21.0001	21.0001	21.0001	21.0001	21.0001	21.0002	21.0002	21.0003	21.0003	21.0004	21.0005	21.0006	21.0007	21.0008	21.001	21.0012	21.0014	21.0016	21.0019	21.0023	21.0027	21.0032	21.0037	21.0043	21.0051	21.0059	21.0069	21.0079	21.0092	21.0106	21.0122
						0.0049		21	21	21	21	21	21	21	21	21	21	21.0001	21.0001	21.0001	21.0001	21.0001	21.0001	21.0002	21.0002	21.0003	21.0003	21.0004	21.0005	21.0006	21.0007	21.0008	21.001	21.0012	21.0014	21.0016	21.0019	21.0023	21.0027	21.0032	21.0037	21.0044	21.0051	21.0059	21.0069	21.008	21.0092	21.0106	21.0122
						0.004905		21	21	21	21	21	21	21	21	21	21	21.0001	21.0001	21.0001	21.0001	21.0001	21.0002	21.0002	21.0002	21.0003	21.0003	21.0004	21.0005	21.0006	21.0007	21.0008	21.001	21.0012	21.0014	21.0017	21.002	21.0023	21.0027	21.0032	21.0037	21.0044	21.0051	21.0059	21.0069	21.008	21.0092	21.0107	21.0123
						0.00491		21	21	21	21	21	21	21	21	21	21	21.0001	21.0001	21.0001	21.0001	21.0001	21.0002	21.0002	21.0002	21.0003	21.0003	21.0004	21.0005	21.0006	21.0007	21.0008	21.001	21.0012	21.0014	21.0017	21.002	21.0023	21.0027	21.0032	21.0038	21.0044	21.0051	21.006	21.0069	21.008	21.0093	21.0107	21.0123
						0.004915		21	21	21	21	21	21	21	21	21	21	21.0001	21.0001	21.0001	21.0001	21.0001	21.0002	21.0002	21.0002	21.0003	21.0003	21.0004	21.0005	21.0006	21.0007	21.0008	21.001	21.0012	21.0014	21.0017	21.002	21.0023	21.0027	21.0032	21.0038	21.0044	21.0052	21.006	21.007	21.0081	21.0093	21.0107	21.0123
						0.00492		21	21	21	21	21	21	21	21	21	21	21.0001	21.0001	21.0001	21.0001	21.0001	21.0002	21.0002	21.0002	21.0003	21.0003	21.0004	21.0005	21.0006	21.0007	21.0008	21.001	21.0012	21.0014	21.0017	21.002	21.0023	21.0028	21.0032	21.0038	21.0044	21.0052	21.006	21.007	21.0081	21.0093	21.0108	21.0124
						0.004925		21	21	21	21	21	21	21	21	21	21	21.0001	21.0001	21.0001	21.0001	21.0001	21.0002	21.0002	21.0002	21.0003	21.0003	21.0004	21.0005	21.0006	21.0007	21.0008	21.001	21.0012	21.0014	21.0017	21.002	21.0024	21.0028	21.0033	21.0038	21.0045	21.0052	21.006	21.007	21.0081	21.0094	21.0108	21.0124
						0.00493		21	21	21	21	21	21	21	21	21	21	21.0001	21.0001	21.0001	21.0001	21.0001	21.0002	21.0002	21.0002	21.0003	21.0003	21.0004	21.0005	21.0006	21.0007	21.0009	21.001	21.0012	21.0014	21.0017	21.002	21.0024	21.0028	21.0033	21.0038	21.0045	21.0052	21.0061	21.007	21.0081	21.0094	21.0108	21.0124
						0.004935		21	21	21	21	21	21	21	21	21	21	21.0001	21.0001	21.0001	21.0001	21.0001	21.0002	21.0002	21.0002	21.0003	21.0003	21.0004	21.0005	21.0006	21.0007	21.0009	21.001	21.0012	21.0014	21.0017	21.002	21.0024	21.0028	21.0033	21.0038	21.0045	21.0052	21.0061	21.0071	21.0082	21.0094	21.0109	21.0125
						0.00494		21	21	21	21	21	21	21	21	21	21	21.0001	21.0001	21.0001	21.0001	21.0001	21.0002	21.0002	21.0002	21.0003	21.0003	21.0004	21.0005	21.0006	21.0007	21.0009	21.001	21.0012	21.0014	21.0017	21.002	21.0024	21.0028	21.0033	21.0039	21.0045	21.0053	21.0061	21.0071	21.0082	21.0095	21.0109	21.0125
						0.004945		21	21	21	21	21	21	21	21	21	21	21.0001	21.0001	21.0001	21.0001	21.0001	21.0002	21.0002	21.0002	21.0003	21.0003	21.0004	21.0005	21.0006	21.0007	21.0009	21.001	21.0012	21.0015	21.0017	21.002	21.0024	21.0028	21.0033	21.0039	21.0045	21.0053	21.0061	21.0071	21.0082	21.0095	21.0109	21.0126
						0.00495		21	21	21	21	21	21	21	21	21	21	21.0001	21.0001	21.0001	21.0001	21.0001	21.0002	21.0002	21.0002	21.0003	21.0003	21.0004	21.0005	21.0006	21.0007	21.0009	21.001	21.0012	21.0015	21.0017	21.002	21.0024	21.0028	21.0033	21.0039	21.0045	21.0053	21.0062	21.0071	21.0083	21.0095	21.011	21.0126
						0.004955		21	21	21	21	21	21	21	21	21	21	21.0001	21.0001	21.0001	21.0001	21.0001	21.0002	21.0002	21.0002	21.0003	21.0004	21.0004	21.0005	21.0006	21.0007	21.0009	21.001	21.0012	21.0015	21.0017	21.0021	21.0024	21.0029	21.0033	21.0039	21.0046	21.0053	21.0062	21.0072	21.0083	21.0096	21.011	21.0126
						0.00496		21	21	21	21	21	21	21	21	21	21	21.0001	21.0001	21.0001	21.0001	21.0001	21.0002	21.0002	21.0002	21.0003	21.0004	21.0004	21.0005	21.0006	21.0007	21.0009	21.001	21.0012	21.0015	21.0018	21.0021	21.0024	21.0029	21.0034	21.0039	21.0046	21.0053	21.0062	21.0072	21.0083	21.0096	21.011	21.0127
						0.004965		21	21	21	21	21	21	21	21	21	21	21.0001	21.0001	21.0001	21.0001	21.0001	21.0002	21.0002	21.0002	21.0003	21.0004	21.0004	21.0005	21.0006	21.0007	21.0009	21.0011	21.0013	21.0015	21.0018	21.0021	21.0024	21.0029	21.0034	21.0039	21.0046	21.0054	21.0062	21.0072	21.0083	21.0096	21.0111	21.0127
						0.00497		21	21	21	21	21	21	21	21	21	21	21.0001	21.0001	21.0001	21.0001	21.0001	21.0002	21.0002	21.0002	21.0003	21.0004	21.0004	21.0005	21.0006	21.0007	21.0009	21.0011	21.0013	21.0015	21.0018	21.0021	21.0025	21.0029	21.0034	21.004	21.0046	21.0054	21.0063	21.0072	21.0084	21.0097	21.0111	21.0128
						0.004975		21	21	21	21	21	21	21	21	21	21	21.0001	21.0001	21.0001	21.0001	21.0001	21.0002	21.0002	21.0002	21.0003	21.0004	21.0004	21.0005	21.0006	21.0008	21.0009	21.0011	21.0013	21.0015	21.0018	21.0021	21.0025	21.0029	21.0034	21.004	21.0046	21.0054	21.0063	21.0073	21.0084	21.0097	21.0112	21.0128
						0.00498		21	21	21	21	21	21	21	21	21	21	21.0001	21.0001	21.0001	21.0001	21.0001	21.0002	21.0002	21.0002	21.0003	21.0004	21.0004	21.0005	21.0006	21.0008	21.0009	21.0011	21.0013	21.0015	21.0018	21.0021	21.0025	21.0029	21.0034	21.004	21.0047	21.0054	21.0063	21.0073	21.0084	21.0097	21.0112	21.0128
						0.004985		21	21	21	21	21	21	21	21	21	21	21.0001	21.0001	21.0001	21.0001	21.0001	21.0002	21.0002	21.0003	21.0003	21.0004	21.0004	21.0005	21.0006	21.0008	21.0009	21.0011	21.0013	21.0015	21.0018	21.0021	21.0025	21.0029	21.0034	21.004	21.0047	21.0054	21.0063	21.0073	21.0085	21.0098	21.0112	21.0129
						0.00499		21	21	21	21	21	21	21	21	21	21	21.0001	21.0001	21.0001	21.0001	21.0001	21.0002	21.0002	21.0003	21.0003	21.0004	21.0004	21.0005	21.0006	21.0008	21.0009	21.0011	21.0013	21.0015	21.0018	21.0021	21.0025	21.0029	21.0034	21.004	21.0047	21.0055	21.0063	21.0074	21.0085	21.0098	21.0113	21.0129
						0.004995		21	21	21	21	21	21	21	21	21	21.0001	21.0001	21.0001	21.0001	21.0001	21.0001	21.0002	21.0002	21.0003	21.0003	21.0004	21.0004	21.0005	21.0006	21.0008	21.0009	21.0011	21.0013	21.0015	21.0018	21.0021	21.0025	21.003	21.0035	21.004	21.0047	21.0055	21.0064	21.0074	21.0085	21.0098	21.0113	21.013
						0.005		21	21	21	21	21	21	21	21	21	21.0001	21.0001	21.0001	21.0001	21.0001	21.0001	21.0002	21.0002	21.0003	21.0003	21.0004	21.0004	21.0005	21.0006	21.0008	21.0009	21.0011	21.0013	21.0015	21.0018	21.0022	21.0025	21.003	21.0035	21.0041	21.0047	21.0055	21.0064	21.0074	21.0086	21.0099	21.0113	21.013
						0.005005		21	21	21	21	21	21	21	21	21	21.0001	21.0001	21.0001	21.0001	21.0001	21.0001	21.0002	21.0002	21.0003	21.0003	21.0004	21.0005	21.0005	21.0007	21.0008	21.0009	21.0011	21.0013	21.0016	21.0018	21.0022	21.0025	21.003	21.0035	21.0041	21.0048	21.0055	21.0064	21.0074	21.0086	21.0099	21.0114	21.013
						0.00501		21	21	21	21	21	21	21	21	21	21.0001	21.0001	21.0001	21.0001	21.0001	21.0001	21.0002	21.0002	21.0003	21.0003	21.0004	21.0005	21.0005	21.0007	21.0008	21.0009	21.0011	21.0013	21.0016	21.0018	21.0022	21.0026	21.003	21.0035	21.0041	21.0048	21.0056	21.0064	21.0075	21.0086	21.0099	21.0114	21.0131
						0.005015		21	21	21	21	21	21	21	21	21	21.0001	21.0001	21.0001	21.0001	21.0001	21.0001	21.0002	21.0002	21.0003	21.0003	21.0004	21.0005	21.0005	21.0007	21.0008	21.0009	21.0011	21.0013	21.0016	21.0019	21.0022	21.0026	21.003	21.0035	21.0041	21.0048	21.0056	21.0065	21.0075	21.0086	21.01	21.0114	21.0131
						0.00502		21	21	21	21	21	21	21	21	21	21.0001	21.0001	21.0001	21.0001	21.0001	21.0001	21.0002	21.0002	21.0003	21.0003	21.0004	21.0005	21.0006	21.0007	21.0008	21.0009	21.0011	21.0013	21.0016	21.0019	21.0022	21.0026	21.003	21.0035	21.0041	21.0048	21.0056	21.0065	21.0075	21.0087	21.01	21.0115	21.0132
						0.005025		21	21	21	21	21	21	21	21	21	21.0001	21.0001	21.0001	21.0001	21.0001	21.0001	21.0002	21.0002	21.0003	21.0003	21.0004	21.0005	21.0006	21.0007	21.0008	21.0009	21.0011	21.0013	21.0016	21.0019	21.0022	21.0026	21.003	21.0036	21.0042	21.0048	21.0056	21.0065	21.0075	21.0087	21.01	21.0115	21.0132
						0.00503		21	21	21	21	21	21	21	21	21	21.0001	21.0001	21.0001	21.0001	21.0001	21.0001	21.0002	21.0002	21.0003	21.0003	21.0004	21.0005	21.0006	21.0007	21.0008	21.001	21.0011	21.0013	21.0016	21.0019	21.0022	21.0026	21.0031	21.0036	21.0042	21.0049	21.0056	21.0065	21.0076	21.0087	21.0101	21.0115	21.0132
						0.005035		21	21	21	21	21	21	21	21	21	21.0001	21.0001	21.0001	21.0001	21.0001	21.0002	21.0002	21.0002	21.0003	21.0003	21.0004	21.0005	21.0006	21.0007	21.0008	21.001	21.0011	21.0014	21.0016	21.0019	21.0022	21.0026	21.0031	21.0036	21.0042	21.0049	21.0057	21.0066	21.0076	21.0088	21.0101	21.0116	21.0133
						0.00504		21	21	21	21	21	21	21	21	21	21.0001	21.0001	21.0001	21.0001	21.0001	21.0002	21.0002	21.0002	21.0003	21.0003	21.0004	21.0005	21.0006	21.0007	21.0008	21.001	21.0011	21.0014	21.0016	21.0019	21.0022	21.0026	21.0031	21.0036	21.0042	21.0049	21.0057	21.0066	21.0076	21.0088	21.0101	21.0116	21.0133
						0.005045		21	21	21	21	21	21	21	21	21	21.0001	21.0001	21.0001	21.0001	21.0001	21.0002	21.0002	21.0002	21.0003	21.0003	21.0004	21.0005	21.0006	21.0007	21.0008	21.001	21.0012	21.0014	21.0016	21.0019	21.0022	21.0026	21.0031	21.0036	21.0042	21.0049	21.0057	21.0066	21.0076	21.0088	21.0102	21.0117	21.0134
						0.00505		21	21	21	21	21	21	21	21	21	21.0001	21.0001	21.0001	21.0001	21.0001	21.0002	21.0002	21.0002	21.0003	21.0003	21.0004	21.0005	21.0006	21.0007	21.0008	21.001	21.0012	21.0014	21.0016	21.0019	21.0023	21.0027	21.0031	21.0036	21.0042	21.0049	21.0057	21.0066	21.0077	21.0088	21.0102	21.0117	21.0134
						0.005055		21	21	21	21	21	21	21	21	21	21.0001	21.0001	21.0001	21.0001	21.0001	21.0002	21.0002	21.0002	21.0003	21.0003	21.0004	21.0005	21.0006	21.0007	21.0008	21.001	21.0012	21.0014	21.0016	21.0019	21.0023	21.0027	21.0031	21.0036	21.0043	21.005	21.0057	21.0067	21.0077	21.0089	21.0102	21.0117	21.0134
						0.00506		21	21	21	21	21	21	21	21	21	21.0001	21.0001	21.0001	21.0001	21.0001	21.0002	21.0002	21.0002	21.0003	21.0003	21.0004	21.0005	21.0006	21.0007	21.0008	21.001	21.0012	21.0014	21.0016	21.0019	21.0023	21.0027	21.0031	21.0037	21.0043	21.005	21.0058	21.0067	21.0077	21.0089	21.0102	21.0118	21.0135
						0.005065		21	21	21	21	21	21	21	21	21	21.0001	21.0001	21.0001	21.0001	21.0001	21.0002	21.0002	21.0002	21.0003	21.0003	21.0004	21.0005	21.0006	21.0007	21.0008	21.001	21.0012	21.0014	21.0016	21.0019	21.0023	21.0027	21.0031	21.0037	21.0043	21.005	21.0058	21.0067	21.0078	21.0089	21.0103	21.0118	21.0135
						0.00507		21	21	21	21	21	21	21	21	21	21.0001	21.0001	21.0001	21.0001	21.0001	21.0002	21.0002	21.0002	21.0003	21.0003	21.0004	21.0005	21.0006	21.0007	21.0008	21.001	21.0012	21.0014	21.0017	21.002	21.0023	21.0027	21.0032	21.0037	21.0043	21.005	21.0058	21.0067	21.0078	21.009	21.0103	21.0118	21.0136
						0.005075		21	21	21	21	21	21	21	21	21	21.0001	21.0001	21.0001	21.0001	21.0001	21.0002	21.0002	21.0002	21.0003	21.0003	21.0004	21.0005	21.0006	21.0007	21.0008	21.001	21.0012	21.0014	21.0017	21.002	21.0023	21.0027	21.0032	21.0037	21.0043	21.005	21.0058	21.0068	21.0078	21.009	21.0103	21.0119	21.0136
						0.00508		21	21	21	21	21	21	21	21	21	21.0001	21.0001	21.0001	21.0001	21.0001	21.0002	21.0002	21.0002	21.0003	21.0003	21.0004	21.0005	21.0006	21.0007	21.0008	21.001	21.0012	21.0014	21.0017	21.002	21.0023	21.0027	21.0032	21.0037	21.0043	21.005	21.0059	21.0068	21.0078	21.009	21.0104	21.0119	21.0136
						0.005085		21	21	21	21	21	21	21	21	21	21.0001	21.0001	21.0001	21.0001	21.0001	21.0002	21.0002	21.0002	21.0003	21.0003	21.0004	21.0005	21.0006	21.0007	21.0009	21.001	21.0012	21.0014	21.0017	21.002	21.0023	21.0027	21.0032	21.0037	21.0044	21.0051	21.0059	21.0068	21.0079	21.0091	21.0104	21.0119	21.0137
						0.00509		21	21	21	21	21	21	21	21	21	21.0001	21.0001	21.0001	21.0001	21.0001	21.0002	21.0002	21.0002	21.0003	21.0003	21.0004	21.0005	21.0006	21.0007	21.0009	21.001	21.0012	21.0014	21.0017	21.002	21.0023	21.0027	21.0032	21.0038	21.0044	21.0051	21.0059	21.0068	21.0079	21.0091	21.0104	21.012	21.0137
						0.005095		21	21	21	21	21	21	21	21	21	21.0001	21.0001	21.0001	21.0001	21.0001	21.0002	21.0002	21.0002	21.0003	21.0004	21.0004	21.0005	21.0006	21.0007	21.0009	21.001	21.0012	21.0014	21.0017	21.002	21.0024	21.0028	21.0032	21.0038	21.0044	21.0051	21.0059	21.0069	21.0079	21.0091	21.0105	21.012	21.0138
						0.0051		21	21	21	21	21	21	21	21	21	21.0001	21.0001	21.0001	21.0001	21.0001	21.0002	21.0002	21.0002	21.0003	21.0004	21.0004	21.0005	21.0006	21.0007	21.0009	21.001	21.0012	21.0014	21.0017	21.002	21.0024	21.0028	21.0032	21.0038	21.0044	21.0051	21.0059	21.0069	21.0079	21.0091	21.0105	21.0121	21.0138
						0.005105		21	21	21	21	21	21	21	21	21	21.0001	21.0001	21.0001	21.0001	21.0001	21.0002	21.0002	21.0002	21.0003	21.0004	21.0004	21.0005	21.0006	21.0007	21.0009	21.001	21.0012	21.0015	21.0017	21.002	21.0024	21.0028	21.0033	21.0038	21.0044	21.0051	21.006	21.0069	21.008	21.0092	21.0105	21.0121	21.0138
						0.00511		21	21	21	21	21	21	21	21	21	21.0001	21.0001	21.0001	21.0001	21.0001	21.0002	21.0002	21.0002	21.0003	21.0004	21.0004	21.0005	21.0006	21.0007	21.0009	21.001	21.0012	21.0015	21.0017	21.002	21.0024	21.0028	21.0033	21.0038	21.0044	21.0052	21.006	21.0069	21.008	21.0092	21.0106	21.0121	21.0139
						0.005115		21	21	21	21	21	21	21	21	21	21.0001	21.0001	21.0001	21.0001	21.0001	21.0002	21.0002	21.0002	21.0003	21.0004	21.0004	21.0005	21.0006	21.0007	21.0009	21.001	21.0012	21.0015	21.0017	21.002	21.0024	21.0028	21.0033	21.0038	21.0045	21.0052	21.006	21.007	21.008	21.0092	21.0106	21.0122	21.0139
						0.00512		21	21	21	21	21	21	21	21	21	21.0001	21.0001	21.0001	21.0001	21.0001	21.0002	21.0002	21.0002	21.0003	21.0004	21.0004	21.0005	21.0006	21.0007	21.0009	21.0011	21.0012	21.0015	21.0017	21.0021	21.0024	21.0028	21.0033	21.0039	21.0045	21.0052	21.006	21.007	21.0081	21.0093	21.0106	21.0122	21.014
						0.005125		21	21	21	21	21	21	21	21	21.0001	21.0001	21.0001	21.0001	21.0001	21.0001	21.0002	21.0002	21.0003	21.0003	21.0004	21.0004	21.0005	21.0006	21.0007	21.0009	21.0011	21.0013	21.0015	21.0018	21.0021	21.0024	21.0028	21.0033	21.0039	21.0045	21.0052	21.0061	21.007	21.0081	21.0093	21.0107	21.0122	21.014
						0.00513		21	21	21	21	21	21	21	21	21.0001	21.0001	21.0001	21.0001	21.0001	21.0001	21.0002	21.0002	21.0003	21.0003	21.0004	21.0004	21.0005	21.0006	21.0008	21.0009	21.0011	21.0013	21.0015	21.0018	21.0021	21.0024	21.0028	21.0033	21.0039	21.0045	21.0052	21.0061	21.007	21.0081	21.0093	21.0107	21.0123	21.014
						0.005135		21	21	21	21	21	21	21	21	21.0001	21.0001	21.0001	21.0001	21.0001	21.0001	21.0002	21.0002	21.0003	21.0003	21.0004	21.0004	21.0005	21.0006	21.0008	21.0009	21.0011	21.0013	21.0015	21.0018	21.0021	21.0024	21.0029	21.0033	21.0039	21.0045	21.0053	21.0061	21.0071	21.0081	21.0094	21.0107	21.0123	21.0141
						0.00514		21	21	21	21	21	21	21	21	21.0001	21.0001	21.0001	21.0001	21.0001	21.0001	21.0002	21.0002	21.0003	21.0003	21.0004	21.0004	21.0005	21.0006	21.0008	21.0009	21.0011	21.0013	21.0015	21.0018	21.0021	21.0025	21.0029	21.0034	21.0039	21.0046	21.0053	21.0061	21.0071	21.0082	21.0094	21.0108	21.0123	21.0141
						0.005145		21	21	21	21	21	21	21	21	21.0001	21.0001	21.0001	21.0001	21.0001	21.0001	21.0002	21.0002	21.0003	21.0003	21.0004	21.0004	21.0005	21.0006	21.0008	21.0009	21.0011	21.0013	21.0015	21.0018	21.0021	21.0025	21.0029	21.0034	21.0039	21.0046	21.0053	21.0061	21.0071	21.0082	21.0094	21.0108	21.0124	21.0142
						0.00515		21	21	21	21	21	21	21	21	21.0001	21.0001	21.0001	21.0001	21.0001	21.0001	21.0002	21.0002	21.0003	21.0003	21.0004	21.0005	21.0005	21.0006	21.0008	21.0009	21.0011	21.0013	21.0015	21.0018	21.0021	21.0025	21.0029	21.0034	21.0039	21.0046	21.0053	21.0062	21.0071	21.0082	21.0095	21.0108	21.0124	21.0142
						0.005155		21	21	21	21	21	21	21	21	21.0001	21.0001	21.0001	21.0001	21.0001	21.0001	21.0002	21.0002	21.0003	21.0003	21.0004	21.0005	21.0005	21.0007	21.0008	21.0009	21.0011	21.0013	21.0015	21.0018	21.0021	21.0025	21.0029	21.0034	21.004	21.0046	21.0053	21.0062	21.0072	21.0082	21.0095	21.0109	21.0125	21.0142
						0.00516		21	21	21	21	21	21	21	21	21.0001	21.0001	21.0001	21.0001	21.0001	21.0001	21.0002	21.0002	21.0003	21.0003	21.0004	21.0005	21.0005	21.0007	21.0008	21.0009	21.0011	21.0013	21.0015	21.0018	21.0021	21.0025	21.0029	21.0034	21.004	21.0046	21.0054	21.0062	21.0072	21.0083	21.0095	21.0109	21.0125	21.0143
						0.005165		21	21	21	21	21	21	21	21	21.0001	21.0001	21.0001	21.0001	21.0001	21.0001	21.0002	21.0002	21.0003	21.0003	21.0004	21.0005	21.0006	21.0007	21.0008	21.0009	21.0011	21.0013	21.0015	21.0018	21.0021	21.0025	21.0029	21.0034	21.004	21.0046	21.0054	21.0062	21.0072	21.0083	21.0095	21.0109	21.0125	21.0143
						0.00517		21	21	21	21	21	21	21	21	21.0001	21.0001	21.0001	21.0001	21.0001	21.0002	21.0002	21.0002	21.0003	21.0003	21.0004	21.0005	21.0006	21.0007	21.0008	21.0009	21.0011	21.0013	21.0016	21.0018	21.0021	21.0025	21.0029	21.0034	21.004	21.0047	21.0054	21.0063	21.0072	21.0083	21.0096	21.011	21.0126	21.0144
						0.005175		21	21	21	21	21	21	21	21	21.0001	21.0001	21.0001	21.0001	21.0001	21.0002	21.0002	21.0002	21.0003	21.0003	21.0004	21.0005	21.0006	21.0007	21.0008	21.0009	21.0011	21.0013	21.0016	21.0018	21.0022	21.0025	21.003	21.0035	21.004	21.0047	21.0054	21.0063	21.0073	21.0084	21.0096	21.011	21.0126	21.0144
						0.00518		21	21	21	21	21	21	21	21	21.0001	21.0001	21.0001	21.0001	21.0001	21.0002	21.0002	21.0002	21.0003	21.0003	21.0004	21.0005	21.0006	21.0007	21.0008	21.0009	21.0011	21.0013	21.0016	21.0018	21.0022	21.0025	21.003	21.0035	21.004	21.0047	21.0055	21.0063	21.0073	21.0084	21.0096	21.0111	21.0126	21.0144
						0.005185		21	21	21	21	21	21	21	21	21.0001	21.0001	21.0001	21.0001	21.0001	21.0002	21.0002	21.0002	21.0003	21.0003	21.0004	21.0005	21.0006	21.0007	21.0008	21.001	21.0011	21.0013	21.0016	21.0019	21.0022	21.0026	21.003	21.0035	21.0041	21.0047	21.0055	21.0063	21.0073	21.0084	21.0097	21.0111	21.0127	21.0145
						0.00519		21	21	21	21	21	21	21	21	21.0001	21.0001	21.0001	21.0001	21.0001	21.0002	21.0002	21.0002	21.0003	21.0003	21.0004	21.0005	21.0006	21.0007	21.0008	21.001	21.0011	21.0013	21.0016	21.0019	21.0022	21.0026	21.003	21.0035	21.0041	21.0047	21.0055	21.0064	21.0073	21.0084	21.0097	21.0111	21.0127	21.0145
						0.005195		21	21	21	21	21	21	21	21	21.0001	21.0001	21.0001	21.0001	21.0001	21.0002	21.0002	21.0002	21.0003	21.0003	21.0004	21.0005	21.0006	21.0007	21.0008	21.001	21.0011	21.0013	21.0016	21.0019	21.0022	21.0026	21.003	21.0035	21.0041	21.0048	21.0055	21.0064	21.0074	21.0085	21.0097	21.0112	21.0128	21.0146
						0.0052		21	21	21	21	21	21	21	21	21.0001	21.0001	21.0001	21.0001	21.0001	21.0002	21.0002	21.0002	21.0003	21.0003	21.0004	21.0005	21.0006	21.0007	21.0008	21.001	21.0011	21.0014	21.0016	21.0019	21.0022	21.0026	21.003	21.0035	21.0041	21.0048	21.0055	21.0064	21.0074	21.0085	21.0098	21.0112	21.0128	21.0146
						0.005205		21	21	21	21	21	21	21	21	21.0001	21.0001	21.0001	21.0001	21.0001	21.0002	21.0002	21.0002	21.0003	21.0003	21.0004	21.0005	21.0006	21.0007	21.0008	21.001	21.0012	21.0014	21.0016	21.0019	21.0022	21.0026	21.003	21.0035	21.0041	21.0048	21.0056	21.0064	21.0074	21.0085	21.0098	21.0112	21.0128	21.0146
						0.00521		21	21	21	21	21	21	21	21	21.0001	21.0001	21.0001	21.0001	21.0001	21.0002	21.0002	21.0002	21.0003	21.0003	21.0004	21.0005	21.0006	21.0007	21.0008	21.001	21.0012	21.0014	21.0016	21.0019	21.0022	21.0026	21.0031	21.0036	21.0041	21.0048	21.0056	21.0064	21.0074	21.0086	21.0098	21.0113	21.0129	21.0147
						0.005215		21	21	21	21	21	21	21	21	21.0001	21.0001	21.0001	21.0001	21.0001	21.0002	21.0002	21.0002	21.0003	21.0003	21.0004	21.0005	21.0006	21.0007	21.0008	21.001	21.0012	21.0014	21.0016	21.0019	21.0022	21.0026	21.0031	21.0036	21.0042	21.0048	21.0056	21.0065	21.0075	21.0086	21.0099	21.0113	21.0129	21.0147
						0.00522		21	21	21	21	21	21	21	21	21.0001	21.0001	21.0001	21.0001	21.0001	21.0002	21.0002	21.0002	21.0003	21.0003	21.0004	21.0005	21.0006	21.0007	21.0008	21.001	21.0012	21.0014	21.0016	21.0019	21.0023	21.0026	21.0031	21.0036	21.0042	21.0048	21.0056	21.0065	21.0075	21.0086	21.0099	21.0113	21.0129	21.0148
						0.005225		21	21	21	21	21	21	21	21	21.0001	21.0001	21.0001	21.0001	21.0001	21.0002	21.0002	21.0002	21.0003	21.0003	21.0004	21.0005	21.0006	21.0007	21.0008	21.001	21.0012	21.0014	21.0016	21.0019	21.0023	21.0026	21.0031	21.0036	21.0042	21.0049	21.0056	21.0065	21.0075	21.0086	21.0099	21.0114	21.013	21.0148
						0.00523		21	21	21	21	21	21	21	21	21.0001	21.0001	21.0001	21.0001	21.0001	21.0002	21.0002	21.0002	21.0003	21.0003	21.0004	21.0005	21.0006	21.0007	21.0008	21.001	21.0012	21.0014	21.0016	21.0019	21.0023	21.0027	21.0031	21.0036	21.0042	21.0049	21.0057	21.0065	21.0075	21.0087	21.0099	21.0114	21.013	21.0148
						0.005235		21	21	21	21	21	21	21	21	21.0001	21.0001	21.0001	21.0001	21.0001	21.0002	21.0002	21.0002	21.0003	21.0003	21.0004	21.0005	21.0006	21.0007	21.0008	21.001	21.0012	21.0014	21.0017	21.0019	21.0023	21.0027	21.0031	21.0036	21.0042	21.0049	21.0057	21.0066	21.0076	21.0087	21.01	21.0114	21.0131	21.0149
						0.00524		21	21	21	21	21	21	21	21	21.0001	21.0001	21.0001	21.0001	21.0001	21.0002	21.0002	21.0002	21.0003	21.0004	21.0004	21.0005	21.0006	21.0007	21.0009	21.001	21.0012	21.0014	21.0017	21.002	21.0023	21.0027	21.0031	21.0036	21.0042	21.0049	21.0057	21.0066	21.0076	21.0087	21.01	21.0115	21.0131	21.0149
						0.005245		21	21	21	21	21	21	21	21	21.0001	21.0001	21.0001	21.0001	21.0001	21.0002	21.0002	21.0002	21.0003	21.0004	21.0004	21.0005	21.0006	21.0007	21.0009	21.001	21.0012	21.0014	21.0017	21.002	21.0023	21.0027	21.0031	21.0037	21.0043	21.0049	21.0057	21.0066	21.0076	21.0087	21.01	21.0115	21.0131	21.015
						0.00525		21	21	21	21	21	21	21	21	21.0001	21.0001	21.0001	21.0001	21.0001	21.0002	21.0002	21.0002	21.0003	21.0004	21.0004	21.0005	21.0006	21.0007	21.0009	21.001	21.0012	21.0014	21.0017	21.002	21.0023	21.0027	21.0032	21.0037	21.0043	21.005	21.0057	21.0066	21.0076	21.0088	21.0101	21.0115	21.0132	21.015
						0.005255		21	21	21	21	21	21	21	21	21.0001	21.0001	21.0001	21.0001	21.0001	21.0002	21.0002	21.0002	21.0003	21.0004	21.0004	21.0005	21.0006	21.0007	21.0009	21.001	21.0012	21.0014	21.0017	21.002	21.0023	21.0027	21.0032	21.0037	21.0043	21.005	21.0058	21.0066	21.0077	21.0088	21.0101	21.0116	21.0132	21.015
						0.00526		21	21	21	21	21	21	21	21	21.0001	21.0001	21.0001	21.0001	21.0001	21.0002	21.0002	21.0002	21.0003	21.0004	21.0004	21.0005	21.0006	21.0007	21.0009	21.001	21.0012	21.0014	21.0017	21.002	21.0023	21.0027	21.0032	21.0037	21.0043	21.005	21.0058	21.0067	21.0077	21.0088	21.0101	21.0116	21.0132	21.0151
						0.005265		21	21	21	21	21	21	21	21.0001	21.0001	21.0001	21.0001	21.0001	21.0001	21.0002	21.0002	21.0003	21.0003	21.0004	21.0004	21.0005	21.0006	21.0007	21.0009	21.001	21.0012	21.0014	21.0017	21.002	21.0023	21.0027	21.0032	21.0037	21.0043	21.005	21.0058	21.0067	21.0077	21.0089	21.0102	21.0116	21.0133	21.0151
						0.00527		21	21	21	21	21	21	21	21.0001	21.0001	21.0001	21.0001	21.0001	21.0001	21.0002	21.0002	21.0003	21.0003	21.0004	21.0004	21.0005	21.0006	21.0007	21.0009	21.001	21.0012	21.0015	21.0017	21.002	21.0024	21.0028	21.0032	21.0037	21.0043	21.005	21.0058	21.0067	21.0077	21.0089	21.0102	21.0117	21.0133	21.0152
						0.005275		21	21	21	21	21	21	21	21.0001	21.0001	21.0001	21.0001	21.0001	21.0001	21.0002	21.0002	21.0003	21.0003	21.0004	21.0004	21.0005	21.0006	21.0007	21.0009	21.001	21.0012	21.0015	21.0017	21.002	21.0024	21.0028	21.0032	21.0038	21.0044	21.0051	21.0058	21.0067	21.0078	21.0089	21.0102	21.0117	21.0134	21.0152
						0.00528		21	21	21	21	21	21	21	21.0001	21.0001	21.0001	21.0001	21.0001	21.0001	21.0002	21.0002	21.0003	21.0003	21.0004	21.0004	21.0005	21.0006	21.0007	21.0009	21.0011	21.0012	21.0015	21.0017	21.002	21.0024	21.0028	21.0032	21.0038	21.0044	21.0051	21.0059	21.0068	21.0078	21.0089	21.0103	21.0117	21.0134	21.0152
						0.005285		21	21	21	21	21	21	21	21.0001	21.0001	21.0001	21.0001	21.0001	21.0001	21.0002	21.0002	21.0003	21.0003	21.0004	21.0004	21.0005	21.0006	21.0008	21.0009	21.0011	21.0013	21.0015	21.0017	21.002	21.0024	21.0028	21.0033	21.0038	21.0044	21.0051	21.0059	21.0068	21.0078	21.009	21.0103	21.0118	21.0134	21.0153
						0.00529		21	21	21	21	21	21	21	21.0001	21.0001	21.0001	21.0001	21.0001	21.0001	21.0002	21.0002	21.0003	21.0003	21.0004	21.0004	21.0005	21.0006	21.0008	21.0009	21.0011	21.0013	21.0015	21.0017	21.002	21.0024	21.0028	21.0033	21.0038	21.0044	21.0051	21.0059	21.0068	21.0078	21.009	21.0103	21.0118	21.0135	21.0153
						0.005295		21	21	21	21	21	21	21	21.0001	21.0001	21.0001	21.0001	21.0001	21.0001	21.0002	21.0002	21.0003	21.0003	21.0004	21.0005	21.0005	21.0006	21.0008	21.0009	21.0011	21.0013	21.0015	21.0018	21.0021	21.0024	21.0028	21.0033	21.0038	21.0044	21.0051	21.0059	21.0068	21.0079	21.009	21.0104	21.0118	21.0135	21.0154
						0.0053		21	21	21	21	21	21	21	21.0001	21.0001	21.0001	21.0001	21.0001	21.0001	21.0002	21.0002	21.0003	21.0003	21.0004	21.0005	21.0005	21.0006	21.0008	21.0009	21.0011	21.0013	21.0015	21.0018	21.0021	21.0024	21.0028	21.0033	21.0038	21.0044	21.0051	21.0059	21.0069	21.0079	21.0091	21.0104	21.0119	21.0135	21.0154
						0.005305		21	21	21	21	21	21	21	21.0001	21.0001	21.0001	21.0001	21.0001	21.0001	21.0002	21.0002	21.0003	21.0003	21.0004	21.0005	21.0005	21.0006	21.0008	21.0009	21.0011	21.0013	21.0015	21.0018	21.0021	21.0024	21.0028	21.0033	21.0038	21.0045	21.0052	21.006	21.0069	21.0079	21.0091	21.0104	21.0119	21.0136	21.0155
						0.00531		21	21	21	21	21	21	21	21.0001	21.0001	21.0001	21.0001	21.0001	21.0002	21.0002	21.0002	21.0003	21.0003	21.0004	21.0005	21.0005	21.0007	21.0008	21.0009	21.0011	21.0013	21.0015	21.0018	21.0021	21.0024	21.0028	21.0033	21.0039	21.0045	21.0052	21.006	21.0069	21.0079	21.0091	21.0104	21.0119	21.0136	21.0155
						0.005315		21	21	21	21	21	21	21	21.0001	21.0001	21.0001	21.0001	21.0001	21.0002	21.0002	21.0002	21.0003	21.0003	21.0004	21.0005	21.0006	21.0007	21.0008	21.0009	21.0011	21.0013	21.0015	21.0018	21.0021	21.0024	21.0029	21.0033	21.0039	21.0045	21.0052	21.006	21.0069	21.008	21.0091	21.0105	21.012	21.0137	21.0155
						0.00532		21	21	21	21	21	21	21	21.0001	21.0001	21.0001	21.0001	21.0001	21.0002	21.0002	21.0002	21.0003	21.0003	21.0004	21.0005	21.0006	21.0007	21.0008	21.0009	21.0011	21.0013	21.0015	21.0018	21.0021	21.0025	21.0029	21.0033	21.0039	21.0045	21.0052	21.006	21.007	21.008	21.0092	21.0105	21.012	21.0137	21.0156
						0.005325		21	21	21	21	21	21	21	21.0001	21.0001	21.0001	21.0001	21.0001	21.0002	21.0002	21.0002	21.0003	21.0003	21.0004	21.0005	21.0006	21.0007	21.0008	21.0009	21.0011	21.0013	21.0015	21.0018	21.0021	21.0025	21.0029	21.0034	21.0039	21.0045	21.0052	21.0061	21.007	21.008	21.0092	21.0105	21.012	21.0137	21.0156
						0.00533		21	21	21	21	21	21	21	21.0001	21.0001	21.0001	21.0001	21.0001	21.0002	21.0002	21.0002	21.0003	21.0003	21.0004	21.0005	21.0006	21.0007	21.0008	21.0009	21.0011	21.0013	21.0015	21.0018	21.0021	21.0025	21.0029	21.0034	21.0039	21.0045	21.0053	21.0061	21.007	21.008	21.0092	21.0106	21.0121	21.0138	21.0157
						0.005335		21	21	21	21	21	21	21	21.0001	21.0001	21.0001	21.0001	21.0001	21.0002	21.0002	21.0002	21.0003	21.0003	21.0004	21.0005	21.0006	21.0007	21.0008	21.0009	21.0011	21.0013	21.0015	21.0018	21.0021	21.0025	21.0029	21.0034	21.0039	21.0046	21.0053	21.0061	21.007	21.0081	21.0093	21.0106	21.0121	21.0138	21.0157
						0.00534		21	21	21	21	21	21	21	21.0001	21.0001	21.0001	21.0001	21.0001	21.0002	21.0002	21.0002	21.0003	21.0003	21.0004	21.0005	21.0006	21.0007	21.0008	21.0009	21.0011	21.0013	21.0016	21.0018	21.0021	21.0025	21.0029	21.0034	21.004	21.0046	21.0053	21.0061	21.007	21.0081	21.0093	21.0106	21.0121	21.0138	21.0157
						0.005345		21	21	21	21	21	21	21	21.0001	21.0001	21.0001	21.0001	21.0001	21.0002	21.0002	21.0002	21.0003	21.0003	21.0004	21.0005	21.0006	21.0007	21.0008	21.001	21.0011	21.0013	21.0016	21.0018	21.0021	21.0025	21.0029	21.0034	21.004	21.0046	21.0053	21.0061	21.0071	21.0081	21.0093	21.0107	21.0122	21.0139	21.0158
						0.00535		21	21	21	21	21	21	21	21.0001	21.0001	21.0001	21.0001	21.0001	21.0002	21.0002	21.0002	21.0003	21.0003	21.0004	21.0005	21.0006	21.0007	21.0008	21.001	21.0011	21.0013	21.0016	21.0018	21.0022	21.0025	21.0029	21.0034	21.004	21.0046	21.0053	21.0062	21.0071	21.0082	21.0093	21.0107	21.0122	21.0139	21.0158
						0.005355		21	21	21	21	21	21	21	21.0001	21.0001	21.0001	21.0001	21.0001	21.0002	21.0002	21.0002	21.0003	21.0003	21.0004	21.0005	21.0006	21.0007	21.0008	21.001	21.0011	21.0013	21.0016	21.0019	21.0022	21.0025	21.003	21.0034	21.004	21.0046	21.0054	21.0062	21.0071	21.0082	21.0094	21.0107	21.0122	21.014	21.0159
						0.00536		21	21	21	21	21	21	21	21.0001	21.0001	21.0001	21.0001	21.0001	21.0002	21.0002	21.0002	21.0003	21.0003	21.0004	21.0005	21.0006	21.0007	21.0008	21.001	21.0011	21.0013	21.0016	21.0019	21.0022	21.0025	21.003	21.0035	21.004	21.0046	21.0054	21.0062	21.0071	21.0082	21.0094	21.0108	21.0123	21.014	21.0159
						0.005365		21	21	21	21	21	21	21	21.0001	21.0001	21.0001	21.0001	21.0001	21.0002	21.0002	21.0002	21.0003	21.0003	21.0004	21.0005	21.0006	21.0007	21.0008	21.001	21.0011	21.0014	21.0016	21.0019	21.0022	21.0026	21.003	21.0035	21.004	21.0047	21.0054	21.0062	21.0072	21.0082	21.0094	21.0108	21.0123	21.014	21.0159
						0.00537		21	21	21	21	21	21	21	21.0001	21.0001	21.0001	21.0001	21.0001	21.0002	21.0002	21.0002	21.0003	21.0003	21.0004	21.0005	21.0006	21.0007	21.0008	21.001	21.0012	21.0014	21.0016	21.0019	21.0022	21.0026	21.003	21.0035	21.004	21.0047	21.0054	21.0062	21.0072	21.0083	21.0095	21.0108	21.0124	21.0141	21.016
						0.005375		21	21	21	21	21	21	21	21.0001	21.0001	21.0001	21.0001	21.0001	21.0002	21.0002	21.0002	21.0003	21.0003	21.0004	21.0005	21.0006	21.0007	21.0008	21.001	21.0012	21.0014	21.0016	21.0019	21.0022	21.0026	21.003	21.0035	21.0041	21.0047	21.0054	21.0063	21.0072	21.0083	21.0095	21.0109	21.0124	21.0141	21.016
						0.00538		21	21	21	21	21	21	21	21.0001	21.0001	21.0001	21.0001	21.0001	21.0002	21.0002	21.0002	21.0003	21.0003	21.0004	21.0005	21.0006	21.0007	21.0008	21.001	21.0012	21.0014	21.0016	21.0019	21.0022	21.0026	21.003	21.0035	21.0041	21.0047	21.0055	21.0063	21.0072	21.0083	21.0095	21.0109	21.0124	21.0141	21.0161
						0.005385		21	21	21	21	21	21	21	21.0001	21.0001	21.0001	21.0001	21.0001	21.0002	21.0002	21.0002	21.0003	21.0004	21.0004	21.0005	21.0006	21.0007	21.0008	21.001	21.0012	21.0014	21.0016	21.0019	21.0022	21.0026	21.003	21.0035	21.0041	21.0047	21.0055	21.0063	21.0073	21.0083	21.0096	21.0109	21.0125	21.0142	21.0161
						0.00539		21	21	21	21	21	21	21	21.0001	21.0001	21.0001	21.0001	21.0001	21.0002	21.0002	21.0002	21.0003	21.0004	21.0004	21.0005	21.0006	21.0007	21.0008	21.001	21.0012	21.0014	21.0016	21.0019	21.0022	21.0026	21.003	21.0035	21.0041	21.0048	21.0055	21.0063	21.0073	21.0084	21.0096	21.011	21.0125	21.0142	21.0161
						0.005395		21	21	21	21	21	21	21	21.0001	21.0001	21.0001	21.0001	21.0001	21.0002	21.0002	21.0002	21.0003	21.0004	21.0004	21.0005	21.0006	21.0007	21.0008	21.001	21.0012	21.0014	21.0016	21.0019	21.0022	21.0026	21.0031	21.0036	21.0041	21.0048	21.0055	21.0064	21.0073	21.0084	21.0096	21.011	21.0125	21.0143	21.0162
						0.0054		21	21	21	21	21	21	21	21.0001	21.0001	21.0001	21.0001	21.0001	21.0002	21.0002	21.0002	21.0003	21.0004	21.0004	21.0005	21.0006	21.0007	21.0009	21.001	21.0012	21.0014	21.0016	21.0019	21.0023	21.0026	21.0031	21.0036	21.0041	21.0048	21.0055	21.0064	21.0073	21.0084	21.0096	21.011	21.0126	21.0143	21.0162
						0.005405		21	21	21	21	21	21	21	21.0001	21.0001	21.0001	21.0001	21.0001	21.0002	21.0002	21.0002	21.0003	21.0004	21.0004	21.0005	21.0006	21.0007	21.0009	21.001	21.0012	21.0014	21.0017	21.0019	21.0023	21.0026	21.0031	21.0036	21.0042	21.0048	21.0056	21.0064	21.0074	21.0084	21.0097	21.011	21.0126	21.0143	21.0163
						0.00541		21	21	21	21	21	21	21	21.0001	21.0001	21.0001	21.0001	21.0001	21.0002	21.0002	21.0003	21.0003	21.0004	21.0004	21.0005	21.0006	21.0007	21.0009	21.001	21.0012	21.0014	21.0017	21.0019	21.0023	21.0027	21.0031	21.0036	21.0042	21.0048	21.0056	21.0064	21.0074	21.0085	21.0097	21.0111	21.0126	21.0144	21.0163
						0.005415		21	21	21	21	21	21	21.0001	21.0001	21.0001	21.0001	21.0001	21.0001	21.0002	21.0002	21.0003	21.0003	21.0004	21.0004	21.0005	21.0006	21.0007	21.0009	21.001	21.0012	21.0014	21.0017	21.002	21.0023	21.0027	21.0031	21.0036	21.0042	21.0048	21.0056	21.0064	21.0074	21.0085	21.0097	21.0111	21.0127	21.0144	21.0164
						0.00542		21	21	21	21	21	21	21.0001	21.0001	21.0001	21.0001	21.0001	21.0001	21.0002	21.0002	21.0003	21.0003	21.0004	21.0004	21.0005	21.0006	21.0007	21.0009	21.001	21.0012	21.0014	21.0017	21.002	21.0023	21.0027	21.0031	21.0036	21.0042	21.0049	21.0056	21.0065	21.0074	21.0085	21.0098	21.0111	21.0127	21.0144	21.0164
						0.005425		21	21	21	21	21	21	21.0001	21.0001	21.0001	21.0001	21.0001	21.0001	21.0002	21.0002	21.0003	21.0003	21.0004	21.0004	21.0005	21.0006	21.0007	21.0009	21.001	21.0012	21.0014	21.0017	21.002	21.0023	21.0027	21.0031	21.0036	21.0042	21.0049	21.0056	21.0065	21.0075	21.0085	21.0098	21.0112	21.0127	21.0145	21.0164
						0.00543		21	21	21	21	21	21	21.0001	21.0001	21.0001	21.0001	21.0001	21.0001	21.0002	21.0002	21.0003	21.0003	21.0004	21.0004	21.0005	21.0006	21.0007	21.0009	21.001	21.0012	21.0014	21.0017	21.002	21.0023	21.0027	21.0031	21.0037	21.0042	21.0049	21.0056	21.0065	21.0075	21.0086	21.0098	21.0112	21.0128	21.0145	21.0165
						0.005435		21	21	21	21	21	21	21.0001	21.0001	21.0001	21.0001	21.0001	21.0001	21.0002	21.0002	21.0003	21.0003	21.0004	21.0004	21.0005	21.0006	21.0007	21.0009	21.001	21.0012	21.0014	21.0017	21.002	21.0023	21.0027	21.0032	21.0037	21.0042	21.0049	21.0057	21.0065	21.0075	21.0086	21.0098	21.0112	21.0128	21.0146	21.0165
						0.00544		21	21	21	21	21	21	21.0001	21.0001	21.0001	21.0001	21.0001	21.0001	21.0002	21.0002	21.0003	21.0003	21.0004	21.0004	21.0005	21.0006	21.0008	21.0009	21.001	21.0012	21.0015	21.0017	21.002	21.0023	21.0027	21.0032	21.0037	21.0043	21.0049	21.0057	21.0065	21.0075	21.0086	21.0099	21.0113	21.0128	21.0146	21.0166
						0.005445		21	21	21	21	21	21	21.0001	21.0001	21.0001	21.0001	21.0001	21.0001	21.0002	21.0002	21.0003	21.0003	21.0004	21.0004	21.0005	21.0006	21.0008	21.0009	21.0011	21.0012	21.0015	21.0017	21.002	21.0023	21.0027	21.0032	21.0037	21.0043	21.0049	21.0057	21.0066	21.0075	21.0087	21.0099	21.0113	21.0129	21.0146	21.0166
						0.00545		21	21	21	21	21	21	21.0001	21.0001	21.0001	21.0001	21.0001	21.0002	21.0002	21.0002	21.0003	21.0003	21.0004	21.0005	21.0005	21.0006	21.0008	21.0009	21.0011	21.0012	21.0015	21.0017	21.002	21.0024	21.0027	21.0032	21.0037	21.0043	21.005	21.0057	21.0066	21.0076	21.0087	21.0099	21.0113	21.0129	21.0147	21.0166
						0.005455		21	21	21	21	21	21	21.0001	21.0001	21.0001	21.0001	21.0001	21.0002	21.0002	21.0002	21.0003	21.0003	21.0004	21.0005	21.0005	21.0006	21.0008	21.0009	21.0011	21.0013	21.0015	21.0017	21.002	21.0024	21.0028	21.0032	21.0037	21.0043	21.005	21.0057	21.0066	21.0076	21.0087	21.01	21.0114	21.0129	21.0147	21.0167
						0.00546		21	21	21	21	21	21	21.0001	21.0001	21.0001	21.0001	21.0001	21.0002	21.0002	21.0002	21.0003	21.0003	21.0004	21.0005	21.0005	21.0006	21.0008	21.0009	21.0011	21.0013	21.0015	21.0017	21.002	21.0024	21.0028	21.0032	21.0037	21.0043	21.005	21.0058	21.0066	21.0076	21.0087	21.01	21.0114	21.013	21.0148	21.0167
						0.005465		21	21	21	21	21	21	21.0001	21.0001	21.0001	21.0001	21.0001	21.0002	21.0002	21.0002	21.0003	21.0003	21.0004	21.0005	21.0005	21.0007	21.0008	21.0009	21.0011	21.0013	21.0015	21.0017	21.002	21.0024	21.0028	21.0032	21.0038	21.0043	21.005	21.0058	21.0067	21.0076	21.0088	21.01	21.0114	21.013	21.0148	21.0168
						0.00547		21	21	21	21	21	21	21.0001	21.0001	21.0001	21.0001	21.0001	21.0002	21.0002	21.0002	21.0003	21.0003	21.0004	21.0005	21.0006	21.0007	21.0008	21.0009	21.0011	21.0013	21.0015	21.0018	21.0021	21.0024	21.0028	21.0032	21.0038	21.0044	21.005	21.0058	21.0067	21.0077	21.0088	21.01	21.0115	21.0131	21.0148	21.0168
						0.005475		21	21	21	21	21	21	21.0001	21.0001	21.0001	21.0001	21.0001	21.0002	21.0002	21.0002	21.0003	21.0003	21.0004	21.0005	21.0006	21.0007	21.0008	21.0009	21.0011	21.0013	21.0015	21.0018	21.0021	21.0024	21.0028	21.0033	21.0038	21.0044	21.0051	21.0058	21.0067	21.0077	21.0088	21.0101	21.0115	21.0131	21.0149	21.0169
						0.00548		21	21	21	21	21	21	21.0001	21.0001	21.0001	21.0001	21.0001	21.0002	21.0002	21.0002	21.0003	21.0003	21.0004	21.0005	21.0006	21.0007	21.0008	21.0009	21.0011	21.0013	21.0015	21.0018	21.0021	21.0024	21.0028	21.0033	21.0038	21.0044	21.0051	21.0058	21.0067	21.0077	21.0088	21.0101	21.0115	21.0131	21.0149	21.0169
						0.005485		21	21	21	21	21	21	21.0001	21.0001	21.0001	21.0001	21.0001	21.0002	21.0002	21.0002	21.0003	21.0003	21.0004	21.0005	21.0006	21.0007	21.0008	21.0009	21.0011	21.0013	21.0015	21.0018	21.0021	21.0024	21.0028	21.0033	21.0038	21.0044	21.0051	21.0059	21.0067	21.0077	21.0089	21.0101	21.0116	21.0132	21.0149	21.0169
						0.00549		21	21	21	21	21	21	21.0001	21.0001	21.0001	21.0001	21.0001	21.0002	21.0002	21.0002	21.0003	21.0003	21.0004	21.0005	21.0006	21.0007	21.0008	21.0009	21.0011	21.0013	21.0015	21.0018	21.0021	21.0024	21.0028	21.0033	21.0038	21.0044	21.0051	21.0059	21.0068	21.0078	21.0089	21.0102	21.0116	21.0132	21.015	21.017
						0.005495		21	21	21	21	21	21	21.0001	21.0001	21.0001	21.0001	21.0001	21.0002	21.0002	21.0002	21.0003	21.0003	21.0004	21.0005	21.0006	21.0007	21.0008	21.0009	21.0011	21.0013	21.0015	21.0018	21.0021	21.0024	21.0028	21.0033	21.0038	21.0044	21.0051	21.0059	21.0068	21.0078	21.0089	21.0102	21.0116	21.0132	21.015	21.017
						0.0055		21	21	21	21	21	21	21.0001	21.0001	21.0001	21.0001	21.0001	21.0002	21.0002	21.0002	21.0003	21.0003	21.0004	21.0005	21.0006	21.0007	21.0008	21.0009	21.0011	21.0013	21.0015	21.0018	21.0021	21.0025	21.0029	21.0033	21.0039	21.0045	21.0051	21.0059	21.0068	21.0078	21.009	21.0102	21.0117	21.0133	21.0151	21.0171
						0.005505		21	21	21	21	21	21	21.0001	21.0001	21.0001	21.0001	21.0001	21.0002	21.0002	21.0002	21.0003	21.0003	21.0004	21.0005	21.0006	21.0007	21.0008	21.001	21.0011	21.0013	21.0015	21.0018	21.0021	21.0025	21.0029	21.0033	21.0039	21.0045	21.0052	21.0059	21.0068	21.0078	21.009	21.0103	21.0117	21.0133	21.0151	21.0171
						0.00551		21	21	21	21	21	21	21.0001	21.0001	21.0001	21.0001	21.0001	21.0002	21.0002	21.0002	21.0003	21.0003	21.0004	21.0005	21.0006	21.0007	21.0008	21.001	21.0011	21.0013	21.0016	21.0018	21.0021	21.0025	21.0029	21.0033	21.0039	21.0045	21.0052	21.006	21.0069	21.0079	21.009	21.0103	21.0117	21.0133	21.0151	21.0171
						0.005515		21	21	21	21	21	21	21.0001	21.0001	21.0001	21.0001	21.0001	21.0002	21.0002	21.0002	21.0003	21.0003	21.0004	21.0005	21.0006	21.0007	21.0008	21.001	21.0011	21.0013	21.0016	21.0018	21.0021	21.0025	21.0029	21.0034	21.0039	21.0045	21.0052	21.006	21.0069	21.0079	21.009	21.0103	21.0118	21.0134	21.0152	21.0172
						0.00552		21	21	21	21	21	21	21.0001	21.0001	21.0001	21.0001	21.0001	21.0002	21.0002	21.0002	21.0003	21.0003	21.0004	21.0005	21.0006	21.0007	21.0008	21.001	21.0011	21.0013	21.0016	21.0018	21.0021	21.0025	21.0029	21.0034	21.0039	21.0045	21.0052	21.006	21.0069	21.0079	21.0091	21.0103	21.0118	21.0134	21.0152	21.0172
						0.005525		21	21	21	21	21	21	21.0001	21.0001	21.0001	21.0001	21.0001	21.0002	21.0002	21.0002	21.0003	21.0003	21.0004	21.0005	21.0006	21.0007	21.0008	21.001	21.0011	21.0013	21.0016	21.0018	21.0022	21.0025	21.0029	21.0034	21.0039	21.0045	21.0052	21.006	21.0069	21.0079	21.0091	21.0104	21.0118	21.0134	21.0152	21.0173
						0.00553		21	21	21	21	21	21	21.0001	21.0001	21.0001	21.0001	21.0001	21.0002	21.0002	21.0002	21.0003	21.0003	21.0004	21.0005	21.0006	21.0007	21.0008	21.001	21.0011	21.0013	21.0016	21.0019	21.0022	21.0025	21.0029	21.0034	21.0039	21.0046	21.0053	21.006	21.0069	21.008	21.0091	21.0104	21.0119	21.0135	21.0153	21.0173
						0.005535		21	21	21	21	21	21	21.0001	21.0001	21.0001	21.0001	21.0001	21.0002	21.0002	21.0002	21.0003	21.0004	21.0004	21.0005	21.0006	21.0007	21.0008	21.001	21.0012	21.0014	21.0016	21.0019	21.0022	21.0025	21.0029	21.0034	21.004	21.0046	21.0053	21.0061	21.007	21.008	21.0091	21.0104	21.0119	21.0135	21.0153	21.0173
						0.00554		21	21	21	21	21	21	21.0001	21.0001	21.0001	21.0001	21.0001	21.0002	21.0002	21.0002	21.0003	21.0004	21.0004	21.0005	21.0006	21.0007	21.0008	21.001	21.0012	21.0014	21.0016	21.0019	21.0022	21.0025	21.003	21.0034	21.004	21.0046	21.0053	21.0061	21.007	21.008	21.0092	21.0105	21.0119	21.0135	21.0154	21.0174
						0.005545		21	21	21	21	21	21	21.0001	21.0001	21.0001	21.0001	21.0001	21.0002	21.0002	21.0002	21.0003	21.0004	21.0004	21.0005	21.0006	21.0007	21.0008	21.001	21.0012	21.0014	21.0016	21.0019	21.0022	21.0026	21.003	21.0034	21.004	21.0046	21.0053	21.0061	21.007	21.008	21.0092	21.0105	21.0119	21.0136	21.0154	21.0174
						0.00555		21	21	21	21	21	21	21.0001	21.0001	21.0001	21.0001	21.0001	21.0002	21.0002	21.0002	21.0003	21.0004	21.0004	21.0005	21.0006	21.0007	21.0008	21.001	21.0012	21.0014	21.0016	21.0019	21.0022	21.0026	21.003	21.0035	21.004	21.0046	21.0053	21.0061	21.007	21.0081	21.0092	21.0105	21.012	21.0136	21.0154	21.0175
						0.005555		21	21	21	21	21	21	21.0001	21.0001	21.0001	21.0001	21.0001	21.0002	21.0002	21.0003	21.0003	21.0004	21.0004	21.0005	21.0006	21.0007	21.0008	21.001	21.0012	21.0014	21.0016	21.0019	21.0022	21.0026	21.003	21.0035	21.004	21.0046	21.0053	21.0062	21.0071	21.0081	21.0092	21.0106	21.012	21.0137	21.0155	21.0175
						0.00556		21	21	21	21	21	21	21.0001	21.0001	21.0001	21.0001	21.0001	21.0002	21.0002	21.0003	21.0003	21.0004	21.0004	21.0005	21.0006	21.0007	21.0009	21.001	21.0012	21.0014	21.0016	21.0019	21.0022	21.0026	21.003	21.0035	21.004	21.0047	21.0054	21.0062	21.0071	21.0081	21.0093	21.0106	21.012	21.0137	21.0155	21.0176
						0.005565		21	21	21	21	21	21	21.0001	21.0001	21.0001	21.0001	21.0001	21.0002	21.0002	21.0003	21.0003	21.0004	21.0004	21.0005	21.0006	21.0007	21.0009	21.001	21.0012	21.0014	21.0016	21.0019	21.0022	21.0026	21.003	21.0035	21.004	21.0047	21.0054	21.0062	21.0071	21.0081	21.0093	21.0106	21.0121	21.0137	21.0156	21.0176
						0.00557		21	21	21	21	21	21	21.0001	21.0001	21.0001	21.0001	21.0001	21.0002	21.0002	21.0003	21.0003	21.0004	21.0004	21.0005	21.0006	21.0007	21.0009	21.001	21.0012	21.0014	21.0016	21.0019	21.0022	21.0026	21.003	21.0035	21.0041	21.0047	21.0054	21.0062	21.0071	21.0082	21.0093	21.0106	21.0121	21.0138	21.0156	21.0176
						0.005575		21	21	21	21	21	21	21.0001	21.0001	21.0001	21.0001	21.0001	21.0002	21.0002	21.0003	21.0003	21.0004	21.0004	21.0005	21.0006	21.0007	21.0009	21.001	21.0012	21.0014	21.0016	21.0019	21.0022	21.0026	21.003	21.0035	21.0041	21.0047	21.0054	21.0062	21.0072	21.0082	21.0094	21.0107	21.0121	21.0138	21.0156	21.0177
						0.00558		21	21	21	21	21	21.0001	21.0001	21.0001	21.0001	21.0001	21.0001	21.0002	21.0002	21.0003	21.0003	21.0004	21.0004	21.0005	21.0006	21.0007	21.0009	21.001	21.0012	21.0014	21.0017	21.0019	21.0023	21.0026	21.003	21.0035	21.0041	21.0047	21.0054	21.0063	21.0072	21.0082	21.0094	21.0107	21.0122	21.0138	21.0157	21.0177
						0.005585		21	21	21	21	21	21.0001	21.0001	21.0001	21.0001	21.0001	21.0001	21.0002	21.0002	21.0003	21.0003	21.0004	21.0004	21.0005	21.0006	21.0007	21.0009	21.001	21.0012	21.0014	21.0017	21.0019	21.0023	21.0026	21.0031	21.0035	21.0041	21.0047	21.0055	21.0063	21.0072	21.0082	21.0094	21.0107	21.0122	21.0139	21.0157	21.0178
						0.00559		21	21	21	21	21	21.0001	21.0001	21.0001	21.0001	21.0001	21.0001	21.0002	21.0002	21.0003	21.0003	21.0004	21.0004	21.0005	21.0006	21.0007	21.0009	21.001	21.0012	21.0014	21.0017	21.002	21.0023	21.0026	21.0031	21.0036	21.0041	21.0048	21.0055	21.0063	21.0072	21.0083	21.0094	21.0108	21.0122	21.0139	21.0157	21.0178
						0.005595		21	21	21	21	21	21.0001	21.0001	21.0001	21.0001	21.0001	21.0002	21.0002	21.0002	21.0003	21.0003	21.0004	21.0004	21.0005	21.0006	21.0007	21.0009	21.001	21.0012	21.0014	21.0017	21.002	21.0023	21.0027	21.0031	21.0036	21.0041	21.0048	21.0055	21.0063	21.0072	21.0083	21.0095	21.0108	21.0123	21.0139	21.0158	21.0178
						0.0056		21	21	21	21	21	21.0001	21.0001	21.0001	21.0001	21.0001	21.0002	21.0002	21.0002	21.0003	21.0003	21.0004	21.0005	21.0005	21.0006	21.0008	21.0009	21.001	21.0012	21.0014	21.0017	21.002	21.0023	21.0027	21.0031	21.0036	21.0041	21.0048	21.0055	21.0063	21.0073	21.0083	21.0095	21.0108	21.0123	21.014	21.0158	21.0179
						0.005605		21	21	21	21	21	21.0001	21.0001	21.0001	21.0001	21.0001	21.0002	21.0002	21.0002	21.0003	21.0003	21.0004	21.0005	21.0005	21.0006	21.0008	21.0009	21.001	21.0012	21.0014	21.0017	21.002	21.0023	21.0027	21.0031	21.0036	21.0042	21.0048	21.0055	21.0064	21.0073	21.0083	21.0095	21.0109	21.0123	21.014	21.0159	21.0179
						0.00561		21	21	21	21	21	21.0001	21.0001	21.0001	21.0001	21.0001	21.0002	21.0002	21.0002	21.0003	21.0003	21.0004	21.0005	21.0005	21.0006	21.0008	21.0009	21.0011	21.0012	21.0015	21.0017	21.002	21.0023	21.0027	21.0031	21.0036	21.0042	21.0048	21.0056	21.0064	21.0073	21.0084	21.0095	21.0109	21.0124	21.014	21.0159	21.018
						0.005615		21	21	21	21	21	21.0001	21.0001	21.0001	21.0001	21.0001	21.0002	21.0002	21.0002	21.0003	21.0003	21.0004	21.0005	21.0005	21.0006	21.0008	21.0009	21.0011	21.0012	21.0015	21.0017	21.002	21.0023	21.0027	21.0031	21.0036	21.0042	21.0048	21.0056	21.0064	21.0073	21.0084	21.0096	21.0109	21.0124	21.0141	21.0159	21.018
						0.00562		21	21	21	21	21	21.0001	21.0001	21.0001	21.0001	21.0001	21.0002	21.0002	21.0002	21.0003	21.0003	21.0004	21.0005	21.0005	21.0006	21.0008	21.0009	21.0011	21.0013	21.0015	21.0017	21.002	21.0023	21.0027	21.0031	21.0036	21.0042	21.0049	21.0056	21.0064	21.0074	21.0084	21.0096	21.0109	21.0124	21.0141	21.016	21.0181
						0.005625		21	21	21	21	21	21.0001	21.0001	21.0001	21.0001	21.0001	21.0002	21.0002	21.0002	21.0003	21.0003	21.0004	21.0005	21.0006	21.0007	21.0008	21.0009	21.0011	21.0013	21.0015	21.0017	21.002	21.0023	21.0027	21.0032	21.0037	21.0042	21.0049	21.0056	21.0064	21.0074	21.0084	21.0096	21.011	21.0125	21.0141	21.016	21.0181
						0.00563		21	21	21	21	21	21.0001	21.0001	21.0001	21.0001	21.0001	21.0002	21.0002	21.0002	21.0003	21.0003	21.0004	21.0005	21.0006	21.0007	21.0008	21.0009	21.0011	21.0013	21.0015	21.0017	21.002	21.0024	21.0027	21.0032	21.0037	21.0042	21.0049	21.0056	21.0065	21.0074	21.0085	21.0097	21.011	21.0125	21.0142	21.0161	21.0181
						0.005635		21	21	21	21	21	21.0001	21.0001	21.0001	21.0001	21.0001	21.0002	21.0002	21.0002	21.0003	21.0003	21.0004	21.0005	21.0006	21.0007	21.0008	21.0009	21.0011	21.0013	21.0015	21.0017	21.002	21.0024	21.0027	21.0032	21.0037	21.0043	21.0049	21.0056	21.0065	21.0074	21.0085	21.0097	21.011	21.0125	21.0142	21.0161	21.0182
						0.00564		21	21	21	21	21	21.0001	21.0001	21.0001	21.0001	21.0001	21.0002	21.0002	21.0002	21.0003	21.0003	21.0004	21.0005	21.0006	21.0007	21.0008	21.0009	21.0011	21.0013	21.0015	21.0017	21.002	21.0024	21.0028	21.0032	21.0037	21.0043	21.0049	21.0057	21.0065	21.0074	21.0085	21.0097	21.0111	21.0126	21.0143	21.0161	21.0182
						0.005645		21	21	21	21	21	21.0001	21.0001	21.0001	21.0001	21.0001	21.0002	21.0002	21.0002	21.0003	21.0003	21.0004	21.0005	21.0006	21.0007	21.0008	21.0009	21.0011	21.0013	21.0015	21.0018	21.002	21.0024	21.0028	21.0032	21.0037	21.0043	21.0049	21.0057	21.0065	21.0075	21.0085	21.0097	21.0111	21.0126	21.0143	21.0162	21.0183
						0.00565		21	21	21	21	21	21.0001	21.0001	21.0001	21.0001	21.0001	21.0002	21.0002	21.0002	21.0003	21.0003	21.0004	21.0005	21.0006	21.0007	21.0008	21.0009	21.0011	21.0013	21.0015	21.0018	21.0021	21.0024	21.0028	21.0032	21.0037	21.0043	21.005	21.0057	21.0065	21.0075	21.0086	21.0098	21.0111	21.0126	21.0143	21.0162	21.0183
						0.005655		21	21	21	21	21	21.0001	21.0001	21.0001	21.0001	21.0001	21.0002	21.0002	21.0002	21.0003	21.0003	21.0004	21.0005	21.0006	21.0007	21.0008	21.0009	21.0011	21.0013	21.0015	21.0018	21.0021	21.0024	21.0028	21.0032	21.0037	21.0043	21.005	21.0057	21.0066	21.0075	21.0086	21.0098	21.0112	21.0127	21.0144	21.0163	21.0183
						0.00566		21	21	21	21	21	21.0001	21.0001	21.0001	21.0001	21.0001	21.0002	21.0002	21.0002	21.0003	21.0003	21.0004	21.0005	21.0006	21.0007	21.0008	21.0009	21.0011	21.0013	21.0015	21.0018	21.0021	21.0024	21.0028	21.0032	21.0038	21.0043	21.005	21.0057	21.0066	21.0075	21.0086	21.0098	21.0112	21.0127	21.0144	21.0163	21.0184
						0.005665		21	21	21	21	21	21.0001	21.0001	21.0001	21.0001	21.0001	21.0002	21.0002	21.0002	21.0003	21.0003	21.0004	21.0005	21.0006	21.0007	21.0008	21.0009	21.0011	21.0013	21.0015	21.0018	21.0021	21.0024	21.0028	21.0033	21.0038	21.0043	21.005	21.0058	21.0066	21.0076	21.0086	21.0099	21.0112	21.0127	21.0144	21.0163	21.0184
						0.00567		21	21	21	21	21	21.0001	21.0001	21.0001	21.0001	21.0001	21.0002	21.0002	21.0002	21.0003	21.0003	21.0004	21.0005	21.0006	21.0007	21.0008	21.0009	21.0011	21.0013	21.0015	21.0018	21.0021	21.0024	21.0028	21.0033	21.0038	21.0044	21.005	21.0058	21.0066	21.0076	21.0087	21.0099	21.0112	21.0128	21.0145	21.0164	21.0185
						0.005675		21	21	21	21	21	21.0001	21.0001	21.0001	21.0001	21.0001	21.0002	21.0002	21.0002	21.0003	21.0003	21.0004	21.0005	21.0006	21.0007	21.0008	21.001	21.0011	21.0013	21.0015	21.0018	21.0021	21.0024	21.0028	21.0033	21.0038	21.0044	21.005	21.0058	21.0066	21.0076	21.0087	21.0099	21.0113	21.0128	21.0145	21.0164	21.0185
						0.00568		21	21	21	21	21	21.0001	21.0001	21.0001	21.0001	21.0001	21.0002	21.0002	21.0002	21.0003	21.0003	21.0004	21.0005	21.0006	21.0007	21.0008	21.001	21.0011	21.0013	21.0015	21.0018	21.0021	21.0024	21.0028	21.0033	21.0038	21.0044	21.0051	21.0058	21.0067	21.0076	21.0087	21.0099	21.0113	21.0128	21.0145	21.0164	21.0186
						0.005685		21	21	21	21	21	21.0001	21.0001	21.0001	21.0001	21.0001	21.0002	21.0002	21.0002	21.0003	21.0003	21.0004	21.0005	21.0006	21.0007	21.0008	21.001	21.0011	21.0013	21.0016	21.0018	21.0021	21.0025	21.0029	21.0033	21.0038	21.0044	21.0051	21.0058	21.0067	21.0077	21.0087	21.01	21.0113	21.0129	21.0146	21.0165	21.0186
						0.00569		21	21	21	21	21	21.0001	21.0001	21.0001	21.0001	21.0001	21.0002	21.0002	21.0002	21.0003	21.0004	21.0004	21.0005	21.0006	21.0007	21.0008	21.001	21.0011	21.0013	21.0016	21.0018	21.0021	21.0025	21.0029	21.0033	21.0038	21.0044	21.0051	21.0059	21.0067	21.0077	21.0088	21.01	21.0114	21.0129	21.0146	21.0165	21.0186
						0.005695		21	21	21	21	21	21.0001	21.0001	21.0001	21.0001	21.0001	21.0002	21.0002	21.0002	21.0003	21.0004	21.0004	21.0005	21.0006	21.0007	21.0008	21.001	21.0011	21.0013	21.0016	21.0018	21.0021	21.0025	21.0029	21.0033	21.0038	21.0044	21.0051	21.0059	21.0067	21.0077	21.0088	21.01	21.0114	21.0129	21.0147	21.0166	21.0187
						0.0057		21	21	21	21	21	21.0001	21.0001	21.0001	21.0001	21.0001	21.0002	21.0002	21.0002	21.0003	21.0004	21.0004	21.0005	21.0006	21.0007	21.0008	21.001	21.0011	21.0013	21.0016	21.0018	21.0021	21.0025	21.0029	21.0033	21.0039	21.0045	21.0051	21.0059	21.0068	21.0077	21.0088	21.01	21.0114	21.013	21.0147	21.0166	21.0187
						0.005705		21	21	21	21	21	21.0001	21.0001	21.0001	21.0001	21.0001	21.0002	21.0002	21.0003	21.0003	21.0004	21.0004	21.0005	21.0006	21.0007	21.0008	21.001	21.0012	21.0014	21.0016	21.0018	21.0021	21.0025	21.0029	21.0034	21.0039	21.0045	21.0051	21.0059	21.0068	21.0077	21.0088	21.0101	21.0115	21.013	21.0147	21.0166	21.0188
						0.00571		21	21	21	21	21	21.0001	21.0001	21.0001	21.0001	21.0001	21.0002	21.0002	21.0003	21.0003	21.0004	21.0004	21.0005	21.0006	21.0007	21.0008	21.001	21.0012	21.0014	21.0016	21.0019	21.0022	21.0025	21.0029	21.0034	21.0039	21.0045	21.0052	21.0059	21.0068	21.0078	21.0089	21.0101	21.0115	21.013	21.0148	21.0167	21.0188
						0.005715		21	21	21	21	21	21.0001	21.0001	21.0001	21.0001	21.0001	21.0002	21.0002	21.0003	21.0003	21.0004	21.0004	21.0005	21.0006	21.0007	21.0008	21.001	21.0012	21.0014	21.0016	21.0019	21.0022	21.0025	21.0029	21.0034	21.0039	21.0045	21.0052	21.0059	21.0068	21.0078	21.0089	21.0101	21.0115	21.0131	21.0148	21.0167	21.0188
						0.00572		21	21	21	21	21	21.0001	21.0001	21.0001	21.0001	21.0001	21.0002	21.0002	21.0003	21.0003	21.0004	21.0004	21.0005	21.0006	21.0007	21.0008	21.001	21.0012	21.0014	21.0016	21.0019	21.0022	21.0025	21.0029	21.0034	21.0039	21.0045	21.0052	21.006	21.0068	21.0078	21.0089	21.0102	21.0115	21.0131	21.0148	21.0168	21.0189
						0.005725		21	21	21	21	21	21.0001	21.0001	21.0001	21.0001	21.0001	21.0002	21.0002	21.0003	21.0003	21.0004	21.0004	21.0005	21.0006	21.0007	21.0009	21.001	21.0012	21.0014	21.0016	21.0019	21.0022	21.0025	21.0029	21.0034	21.0039	21.0045	21.0052	21.006	21.0069	21.0078	21.0089	21.0102	21.0116	21.0131	21.0149	21.0168	21.0189
						0.00573		21	21	21	21	21	21.0001	21.0001	21.0001	21.0001	21.0001	21.0002	21.0002	21.0003	21.0003	21.0004	21.0004	21.0005	21.0006	21.0007	21.0009	21.001	21.0012	21.0014	21.0016	21.0019	21.0022	21.0025	21.003	21.0034	21.0039	21.0045	21.0052	21.006	21.0069	21.0079	21.009	21.0102	21.0116	21.0132	21.0149	21.0168	21.019
						0.005735		21	21	21	21	21	21.0001	21.0001	21.0001	21.0001	21.0001	21.0002	21.0002	21.0003	21.0003	21.0004	21.0004	21.0005	21.0006	21.0007	21.0009	21.001	21.0012	21.0014	21.0016	21.0019	21.0022	21.0026	21.003	21.0034	21.004	21.0046	21.0052	21.006	21.0069	21.0079	21.009	21.0102	21.0116	21.0132	21.0149	21.0169	21.019
						0.00574		21	21	21	21	21	21.0001	21.0001	21.0001	21.0001	21.0001	21.0002	21.0002	21.0003	21.0003	21.0004	21.0004	21.0005	21.0006	21.0007	21.0009	21.001	21.0012	21.0014	21.0016	21.0019	21.0022	21.0026	21.003	21.0034	21.004	21.0046	21.0053	21.006	21.0069	21.0079	21.009	21.0103	21.0117	21.0132	21.015	21.0169	21.0191
						0.005745		21	21	21	21	21	21.0001	21.0001	21.0001	21.0001	21.0002	21.0002	21.0002	21.0003	21.0003	21.0004	21.0004	21.0005	21.0006	21.0007	21.0009	21.001	21.0012	21.0014	21.0016	21.0019	21.0022	21.0026	21.003	21.0035	21.004	21.0046	21.0053	21.0061	21.0069	21.0079	21.009	21.0103	21.0117	21.0133	21.015	21.0169	21.0191
						0.00575		21	21	21	21	21	21.0001	21.0001	21.0001	21.0001	21.0002	21.0002	21.0002	21.0003	21.0003	21.0004	21.0004	21.0005	21.0006	21.0007	21.0009	21.001	21.0012	21.0014	21.0016	21.0019	21.0022	21.0026	21.003	21.0035	21.004	21.0046	21.0053	21.0061	21.007	21.008	21.0091	21.0103	21.0117	21.0133	21.015	21.017	21.0191
						0.005755		21	21	21	21	21	21.0001	21.0001	21.0001	21.0001	21.0002	21.0002	21.0002	21.0003	21.0003	21.0004	21.0004	21.0005	21.0006	21.0007	21.0009	21.001	21.0012	21.0014	21.0017	21.0019	21.0022	21.0026	21.003	21.0035	21.004	21.0046	21.0053	21.0061	21.007	21.008	21.0091	21.0104	21.0118	21.0133	21.0151	21.017	21.0192
						0.00576		21	21	21	21	21	21.0001	21.0001	21.0001	21.0001	21.0002	21.0002	21.0002	21.0003	21.0003	21.0004	21.0005	21.0005	21.0006	21.0007	21.0009	21.001	21.0012	21.0014	21.0017	21.0019	21.0022	21.0026	21.003	21.0035	21.004	21.0046	21.0053	21.0061	21.007	21.008	21.0091	21.0104	21.0118	21.0134	21.0151	21.0171	21.0192
						0.005765		21	21	21	21	21	21.0001	21.0001	21.0001	21.0001	21.0002	21.0002	21.0002	21.0003	21.0003	21.0004	21.0005	21.0005	21.0006	21.0008	21.0009	21.001	21.0012	21.0014	21.0017	21.0019	21.0023	21.0026	21.003	21.0035	21.004	21.0047	21.0054	21.0061	21.007	21.008	21.0092	21.0104	21.0118	21.0134	21.0152	21.0171	21.0193
						0.00577		21	21	21	21	21	21.0001	21.0001	21.0001	21.0001	21.0002	21.0002	21.0002	21.0003	21.0003	21.0004	21.0005	21.0005	21.0006	21.0008	21.0009	21.001	21.0012	21.0014	21.0017	21.0019	21.0023	21.0026	21.003	21.0035	21.0041	21.0047	21.0054	21.0062	21.007	21.0081	21.0092	21.0104	21.0119	21.0134	21.0152	21.0171	21.0193
						0.005775		21	21	21	21	21	21.0001	21.0001	21.0001	21.0001	21.0002	21.0002	21.0002	21.0003	21.0003	21.0004	21.0005	21.0005	21.0006	21.0008	21.0009	21.001	21.0012	21.0014	21.0017	21.002	21.0023	21.0026	21.0031	21.0035	21.0041	21.0047	21.0054	21.0062	21.0071	21.0081	21.0092	21.0105	21.0119	21.0135	21.0152	21.0172	21.0194
						0.00578		21	21	21	21	21.0001	21.0001	21.0001	21.0001	21.0001	21.0002	21.0002	21.0002	21.0003	21.0003	21.0004	21.0005	21.0005	21.0006	21.0008	21.0009	21.0011	21.0012	21.0014	21.0017	21.002	21.0023	21.0027	21.0031	21.0035	21.0041	21.0047	21.0054	21.0062	21.0071	21.0081	21.0092	21.0105	21.0119	21.0135	21.0153	21.0172	21.0194
						0.005785		21	21	21	21	21.0001	21.0001	21.0001	21.0001	21.0001	21.0002	21.0002	21.0002	21.0003	21.0003	21.0004	21.0005	21.0006	21.0007	21.0008	21.0009	21.0011	21.0012	21.0015	21.0017	21.002	21.0023	21.0027	21.0031	21.0036	21.0041	21.0047	21.0054	21.0062	21.0071	21.0081	21.0093	21.0105	21.0119	21.0135	21.0153	21.0173	21.0194
						0.00579		21	21	21	21	21.0001	21.0001	21.0001	21.0001	21.0001	21.0002	21.0002	21.0002	21.0003	21.0003	21.0004	21.0005	21.0006	21.0007	21.0008	21.0009	21.0011	21.0012	21.0015	21.0017	21.002	21.0023	21.0027	21.0031	21.0036	21.0041	21.0047	21.0054	21.0062	21.0071	21.0081	21.0093	21.0106	21.012	21.0136	21.0153	21.0173	21.0195
						0.005795		21	21	21	21	21.0001	21.0001	21.0001	21.0001	21.0001	21.0002	21.0002	21.0002	21.0003	21.0003	21.0004	21.0005	21.0006	21.0007	21.0008	21.0009	21.0011	21.0013	21.0015	21.0017	21.002	21.0023	21.0027	21.0031	21.0036	21.0041	21.0048	21.0055	21.0063	21.0072	21.0082	21.0093	21.0106	21.012	21.0136	21.0154	21.0173	21.0195
						0.0058		21	21	21	21	21.0001	21.0001	21.0001	21.0001	21.0001	21.0002	21.0002	21.0002	21.0003	21.0003	21.0004	21.0005	21.0006	21.0007	21.0008	21.0009	21.0011	21.0013	21.0015	21.0017	21.002	21.0023	21.0027	21.0031	21.0036	21.0041	21.0048	21.0055	21.0063	21.0072	21.0082	21.0093	21.0106	21.012	21.0136	21.0154	21.0174	21.0196
						0.005805		21	21	21	21	21.0001	21.0001	21.0001	21.0001	21.0001	21.0002	21.0002	21.0002	21.0003	21.0003	21.0004	21.0005	21.0006	21.0007	21.0008	21.0009	21.0011	21.0013	21.0015	21.0017	21.002	21.0023	21.0027	21.0031	21.0036	21.0042	21.0048	21.0055	21.0063	21.0072	21.0082	21.0094	21.0106	21.0121	21.0137	21.0154	21.0174	21.0196
						0.00581		21	21	21	21	21.0001	21.0001	21.0001	21.0001	21.0001	21.0002	21.0002	21.0002	21.0003	21.0003	21.0004	21.0005	21.0006	21.0007	21.0008	21.0009	21.0011	21.0013	21.0015	21.0017	21.002	21.0023	21.0027	21.0031	21.0036	21.0042	21.0048	21.0055	21.0063	21.0072	21.0082	21.0094	21.0107	21.0121	21.0137	21.0155	21.0175	21.0196
						0.005815		21	21	21	21	21.0001	21.0001	21.0001	21.0001	21.0001	21.0002	21.0002	21.0002	21.0003	21.0003	21.0004	21.0005	21.0006	21.0007	21.0008	21.0009	21.0011	21.0013	21.0015	21.0017	21.002	21.0023	21.0027	21.0031	21.0036	21.0042	21.0048	21.0055	21.0063	21.0072	21.0083	21.0094	21.0107	21.0121	21.0137	21.0155	21.0175	21.0197
						0.00582		21	21	21	21	21.0001	21.0001	21.0001	21.0001	21.0001	21.0002	21.0002	21.0002	21.0003	21.0003	21.0004	21.0005	21.0006	21.0007	21.0008	21.0009	21.0011	21.0013	21.0015	21.0017	21.002	21.0024	21.0027	21.0032	21.0036	21.0042	21.0048	21.0055	21.0064	21.0073	21.0083	21.0094	21.0107	21.0122	21.0138	21.0156	21.0175	21.0197
						0.005825		21	21	21	21	21.0001	21.0001	21.0001	21.0001	21.0001	21.0002	21.0002	21.0002	21.0003	21.0003	21.0004	21.0005	21.0006	21.0007	21.0008	21.0009	21.0011	21.0013	21.0015	21.0018	21.002	21.0024	21.0027	21.0032	21.0037	21.0042	21.0049	21.0056	21.0064	21.0073	21.0083	21.0095	21.0108	21.0122	21.0138	21.0156	21.0176	21.0198
						0.00583		21	21	21	21	21.0001	21.0001	21.0001	21.0001	21.0001	21.0002	21.0002	21.0002	21.0003	21.0003	21.0004	21.0005	21.0006	21.0007	21.0008	21.0009	21.0011	21.0013	21.0015	21.0018	21.002	21.0024	21.0028	21.0032	21.0037	21.0042	21.0049	21.0056	21.0064	21.0073	21.0083	21.0095	21.0108	21.0122	21.0138	21.0156	21.0176	21.0198
						0.005835		21	21	21	21	21.0001	21.0001	21.0001	21.0001	21.0001	21.0002	21.0002	21.0002	21.0003	21.0003	21.0004	21.0005	21.0006	21.0007	21.0008	21.0009	21.0011	21.0013	21.0015	21.0018	21.0021	21.0024	21.0028	21.0032	21.0037	21.0042	21.0049	21.0056	21.0064	21.0073	21.0084	21.0095	21.0108	21.0123	21.0139	21.0157	21.0177	21.0199
						0.00584		21	21	21	21	21.0001	21.0001	21.0001	21.0001	21.0001	21.0002	21.0002	21.0002	21.0003	21.0003	21.0004	21.0005	21.0006	21.0007	21.0008	21.001	21.0011	21.0013	21.0015	21.0018	21.0021	21.0024	21.0028	21.0032	21.0037	21.0043	21.0049	21.0056	21.0064	21.0074	21.0084	21.0095	21.0108	21.0123	21.0139	21.0157	21.0177	21.0199
						0.005845		21	21	21	21	21.0001	21.0001	21.0001	21.0001	21.0001	21.0002	21.0002	21.0002	21.0003	21.0004	21.0004	21.0005	21.0006	21.0007	21.0008	21.001	21.0011	21.0013	21.0015	21.0018	21.0021	21.0024	21.0028	21.0032	21.0037	21.0043	21.0049	21.0056	21.0065	21.0074	21.0084	21.0096	21.0109	21.0123	21.0139	21.0157	21.0177	21.0199
						0.00585		21	21	21	21	21.0001	21.0001	21.0001	21.0001	21.0001	21.0002	21.0002	21.0002	21.0003	21.0004	21.0004	21.0005	21.0006	21.0007	21.0008	21.001	21.0011	21.0013	21.0015	21.0018	21.0021	21.0024	21.0028	21.0032	21.0037	21.0043	21.0049	21.0057	21.0065	21.0074	21.0084	21.0096	21.0109	21.0123	21.014	21.0158	21.0178	21.02
						0.005855		21	21	21	21	21.0001	21.0001	21.0001	21.0001	21.0001	21.0002	21.0002	21.0002	21.0003	21.0004	21.0004	21.0005	21.0006	21.0007	21.0008	21.001	21.0011	21.0013	21.0015	21.0018	21.0021	21.0024	21.0028	21.0032	21.0037	21.0043	21.0049	21.0057	21.0065	21.0074	21.0085	21.0096	21.0109	21.0124	21.014	21.0158	21.0178	21.02
						0.00586		21	21	21	21	21.0001	21.0001	21.0001	21.0001	21.0001	21.0002	21.0002	21.0003	21.0003	21.0004	21.0004	21.0005	21.0006	21.0007	21.0008	21.001	21.0011	21.0013	21.0015	21.0018	21.0021	21.0024	21.0028	21.0033	21.0038	21.0043	21.005	21.0057	21.0065	21.0074	21.0085	21.0096	21.011	21.0124	21.014	21.0158	21.0178	21.0201
						0.005865		21	21	21	21	21.0001	21.0001	21.0001	21.0001	21.0001	21.0002	21.0002	21.0003	21.0003	21.0004	21.0004	21.0005	21.0006	21.0007	21.0008	21.001	21.0011	21.0013	21.0016	21.0018	21.0021	21.0024	21.0028	21.0033	21.0038	21.0043	21.005	21.0057	21.0065	21.0075	21.0085	21.0097	21.011	21.0124	21.0141	21.0159	21.0179	21.0201
						0.00587		21	21	21	21	21.0001	21.0001	21.0001	21.0001	21.0001	21.0002	21.0002	21.0003	21.0003	21.0004	21.0004	21.0005	21.0006	21.0007	21.0008	21.001	21.0011	21.0013	21.0016	21.0018	21.0021	21.0025	21.0028	21.0033	21.0038	21.0044	21.005	21.0057	21.0066	21.0075	21.0085	21.0097	21.011	21.0125	21.0141	21.0159	21.0179	21.0201
						0.005875		21	21	21	21	21.0001	21.0001	21.0001	21.0001	21.0001	21.0002	21.0002	21.0003	21.0003	21.0004	21.0004	21.0005	21.0006	21.0007	21.0008	21.001	21.0012	21.0013	21.0016	21.0018	21.0021	21.0025	21.0028	21.0033	21.0038	21.0044	21.005	21.0057	21.0066	21.0075	21.0086	21.0097	21.011	21.0125	21.0141	21.016	21.018	21.0202
						0.00588		21	21	21	21	21.0001	21.0001	21.0001	21.0001	21.0001	21.0002	21.0002	21.0003	21.0003	21.0004	21.0004	21.0005	21.0006	21.0007	21.0008	21.001	21.0012	21.0014	21.0016	21.0018	21.0021	21.0025	21.0029	21.0033	21.0038	21.0044	21.005	21.0058	21.0066	21.0075	21.0086	21.0098	21.0111	21.0125	21.0142	21.016	21.018	21.0202
						0.005885		21	21	21	21	21.0001	21.0001	21.0001	21.0001	21.0001	21.0002	21.0002	21.0003	21.0003	21.0004	21.0004	21.0005	21.0006	21.0007	21.0008	21.001	21.0012	21.0014	21.0016	21.0018	21.0021	21.0025	21.0029	21.0033	21.0038	21.0044	21.005	21.0058	21.0066	21.0075	21.0086	21.0098	21.0111	21.0126	21.0142	21.016	21.018	21.0203
						0.00589		21	21	21	21	21.0001	21.0001	21.0001	21.0001	21.0001	21.0002	21.0002	21.0003	21.0003	21.0004	21.0004	21.0005	21.0006	21.0007	21.0008	21.001	21.0012	21.0014	21.0016	21.0018	21.0021	21.0025	21.0029	21.0033	21.0038	21.0044	21.0051	21.0058	21.0066	21.0076	21.0086	21.0098	21.0111	21.0126	21.0142	21.0161	21.0181	21.0203
						0.005895		21	21	21	21	21.0001	21.0001	21.0001	21.0001	21.0001	21.0002	21.0002	21.0003	21.0003	21.0004	21.0004	21.0005	21.0006	21.0007	21.0009	21.001	21.0012	21.0014	21.0016	21.0019	21.0022	21.0025	21.0029	21.0033	21.0038	21.0044	21.0051	21.0058	21.0067	21.0076	21.0086	21.0098	21.0112	21.0126	21.0143	21.0161	21.0181	21.0204
						0.0059		21	21	21	21	21.0001	21.0001	21.0001	21.0001	21.0001	21.0002	21.0002	21.0003	21.0003	21.0004	21.0004	21.0005	21.0006	21.0007	21.0009	21.001	21.0012	21.0014	21.0016	21.0019	21.0022	21.0025	21.0029	21.0034	21.0039	21.0044	21.0051	21.0058	21.0067	21.0076	21.0087	21.0099	21.0112	21.0127	21.0143	21.0161	21.0182	21.0204
						0.005905		21	21	21	21	21.0001	21.0001	21.0001	21.0001	21.0002	21.0002	21.0002	21.0003	21.0003	21.0004	21.0004	21.0005	21.0006	21.0007	21.0009	21.001	21.0012	21.0014	21.0016	21.0019	21.0022	21.0025	21.0029	21.0034	21.0039	21.0045	21.0051	21.0059	21.0067	21.0076	21.0087	21.0099	21.0112	21.0127	21.0143	21.0162	21.0182	21.0204
						0.00591		21	21	21	21	21.0001	21.0001	21.0001	21.0001	21.0002	21.0002	21.0002	21.0003	21.0003	21.0004	21.0004	21.0005	21.0006	21.0007	21.0009	21.001	21.0012	21.0014	21.0016	21.0019	21.0022	21.0025	21.0029	21.0034	21.0039	21.0045	21.0051	21.0059	21.0067	21.0077	21.0087	21.0099	21.0112	21.0127	21.0144	21.0162	21.0182	21.0205
						0.005915		21	21	21	21	21.0001	21.0001	21.0001	21.0001	21.0002	21.0002	21.0002	21.0003	21.0003	21.0004	21.0005	21.0005	21.0006	21.0007	21.0009	21.001	21.0012	21.0014	21.0016	21.0019	21.0022	21.0025	21.0029	21.0034	21.0039	21.0045	21.0051	21.0059	21.0067	21.0077	21.0087	21.0099	21.0113	21.0128	21.0144	21.0162	21.0183	21.0205
						0.00592		21	21	21	21	21.0001	21.0001	21.0001	21.0001	21.0002	21.0002	21.0002	21.0003	21.0003	21.0004	21.0005	21.0005	21.0006	21.0007	21.0009	21.001	21.0012	21.0014	21.0016	21.0019	21.0022	21.0025	21.0029	21.0034	21.0039	21.0045	21.0052	21.0059	21.0068	21.0077	21.0088	21.01	21.0113	21.0128	21.0144	21.0163	21.0183	21.0206
						0.005925		21	21	21	21	21.0001	21.0001	21.0001	21.0001	21.0002	21.0002	21.0002	21.0003	21.0003	21.0004	21.0005	21.0005	21.0006	21.0007	21.0009	21.001	21.0012	21.0014	21.0016	21.0019	21.0022	21.0026	21.003	21.0034	21.0039	21.0045	21.0052	21.0059	21.0068	21.0077	21.0088	21.01	21.0113	21.0128	21.0145	21.0163	21.0184	21.0206
						0.00593		21	21	21	21	21.0001	21.0001	21.0001	21.0001	21.0002	21.0002	21.0002	21.0003	21.0003	21.0004	21.0005	21.0005	21.0006	21.0008	21.0009	21.001	21.0012	21.0014	21.0016	21.0019	21.0022	21.0026	21.003	21.0034	21.0039	21.0045	21.0052	21.0059	21.0068	21.0077	21.0088	21.01	21.0114	21.0128	21.0145	21.0164	21.0184	21.0207
						0.005935		21	21	21	21	21.0001	21.0001	21.0001	21.0001	21.0002	21.0002	21.0002	21.0003	21.0003	21.0004	21.0005	21.0005	21.0006	21.0008	21.0009	21.001	21.0012	21.0014	21.0017	21.0019	21.0022	21.0026	21.003	21.0034	21.004	21.0045	21.0052	21.006	21.0068	21.0078	21.0088	21.01	21.0114	21.0129	21.0145	21.0164	21.0184	21.0207
						0.00594		21	21	21	21	21.0001	21.0001	21.0001	21.0001	21.0002	21.0002	21.0002	21.0003	21.0003	21.0004	21.0005	21.0005	21.0006	21.0008	21.0009	21.001	21.0012	21.0014	21.0017	21.0019	21.0022	21.0026	21.003	21.0034	21.004	21.0046	21.0052	21.006	21.0068	21.0078	21.0089	21.0101	21.0114	21.0129	21.0146	21.0164	21.0185	21.0207
						0.005945		21	21	21	21	21.0001	21.0001	21.0001	21.0001	21.0002	21.0002	21.0002	21.0003	21.0003	21.0004	21.0005	21.0005	21.0006	21.0008	21.0009	21.001	21.0012	21.0014	21.0017	21.0019	21.0022	21.0026	21.003	21.0035	21.004	21.0046	21.0052	21.006	21.0069	21.0078	21.0089	21.0101	21.0114	21.0129	21.0146	21.0165	21.0185	21.0208
						0.00595		21	21	21	21	21.0001	21.0001	21.0001	21.0001	21.0002	21.0002	21.0002	21.0003	21.0003	21.0004	21.0005	21.0006	21.0007	21.0008	21.0009	21.0011	21.0012	21.0014	21.0017	21.0019	21.0023	21.0026	21.003	21.0035	21.004	21.0046	21.0053	21.006	21.0069	21.0078	21.0089	21.0101	21.0115	21.013	21.0146	21.0165	21.0185	21.0208
						0.005955		21	21	21	21	21.0001	21.0001	21.0001	21.0001	21.0002	21.0002	21.0002	21.0003	21.0003	21.0004	21.0005	21.0006	21.0007	21.0008	21.0009	21.0011	21.0012	21.0014	21.0017	21.0019	21.0023	21.0026	21.003	21.0035	21.004	21.0046	21.0053	21.006	21.0069	21.0079	21.0089	21.0101	21.0115	21.013	21.0147	21.0165	21.0186	21.0209
						0.00596		21	21	21	21	21.0001	21.0001	21.0001	21.0001	21.0002	21.0002	21.0002	21.0003	21.0003	21.0004	21.0005	21.0006	21.0007	21.0008	21.0009	21.0011	21.0012	21.0014	21.0017	21.002	21.0023	21.0026	21.003	21.0035	21.004	21.0046	21.0053	21.0061	21.0069	21.0079	21.009	21.0102	21.0115	21.013	21.0147	21.0166	21.0186	21.0209
						0.005965		21	21	21	21	21.0001	21.0001	21.0001	21.0001	21.0002	21.0002	21.0002	21.0003	21.0003	21.0004	21.0005	21.0006	21.0007	21.0008	21.0009	21.0011	21.0012	21.0015	21.0017	21.002	21.0023	21.0026	21.003	21.0035	21.004	21.0046	21.0053	21.0061	21.0069	21.0079	21.009	21.0102	21.0116	21.0131	21.0147	21.0166	21.0187	21.0209
						0.00597		21	21	21	21	21.0001	21.0001	21.0001	21.0001	21.0002	21.0002	21.0002	21.0003	21.0003	21.0004	21.0005	21.0006	21.0007	21.0008	21.0009	21.0011	21.0013	21.0015	21.0017	21.002	21.0023	21.0026	21.0031	21.0035	21.0041	21.0046	21.0053	21.0061	21.007	21.0079	21.009	21.0102	21.0116	21.0131	21.0148	21.0166	21.0187	21.021
						0.005975		21	21	21	21	21.0001	21.0001	21.0001	21.0001	21.0002	21.0002	21.0002	21.0003	21.0003	21.0004	21.0005	21.0006	21.0007	21.0008	21.0009	21.0011	21.0013	21.0015	21.0017	21.002	21.0023	21.0027	21.0031	21.0035	21.0041	21.0047	21.0053	21.0061	21.007	21.0079	21.009	21.0103	21.0116	21.0131	21.0148	21.0167	21.0187	21.021
						0.00598		21	21	21	21	21.0001	21.0001	21.0001	21.0001	21.0002	21.0002	21.0002	21.0003	21.0003	21.0004	21.0005	21.0006	21.0007	21.0008	21.0009	21.0011	21.0013	21.0015	21.0017	21.002	21.0023	21.0027	21.0031	21.0035	21.0041	21.0047	21.0054	21.0061	21.007	21.008	21.0091	21.0103	21.0116	21.0132	21.0148	21.0167	21.0188	21.0211
						0.005985		21	21	21	21	21.0001	21.0001	21.0001	21.0001	21.0002	21.0002	21.0002	21.0003	21.0003	21.0004	21.0005	21.0006	21.0007	21.0008	21.0009	21.0011	21.0013	21.0015	21.0017	21.002	21.0023	21.0027	21.0031	21.0036	21.0041	21.0047	21.0054	21.0061	21.007	21.008	21.0091	21.0103	21.0117	21.0132	21.0149	21.0168	21.0188	21.0211
						0.00599		21	21	21	21	21.0001	21.0001	21.0001	21.0001	21.0002	21.0002	21.0002	21.0003	21.0003	21.0004	21.0005	21.0006	21.0007	21.0008	21.0009	21.0011	21.0013	21.0015	21.0017	21.002	21.0023	21.0027	21.0031	21.0036	21.0041	21.0047	21.0054	21.0062	21.007	21.008	21.0091	21.0103	21.0117	21.0132	21.0149	21.0168	21.0189	21.0212
						0.005995		21	21	21	21	21.0001	21.0001	21.0001	21.0001	21.0002	21.0002	21.0002	21.0003	21.0003	21.0004	21.0005	21.0006	21.0007	21.0008	21.0009	21.0011	21.0013	21.0015	21.0017	21.002	21.0023	21.0027	21.0031	21.0036	21.0041	21.0047	21.0054	21.0062	21.0071	21.008	21.0091	21.0104	21.0117	21.0133	21.0149	21.0168	21.0189	21.0212
						0.006		21	21	21	21	21.0001	21.0001	21.0001	21.0001	21.0002	21.0002	21.0002	21.0003	21.0003	21.0004	21.0005	21.0006	21.0007	21.0008	21.0009	21.0011	21.0013	21.0015	21.0017	21.002	21.0023	21.0027	21.0031	21.0036	21.0041	21.0047	21.0054	21.0062	21.0071	21.0081	21.0092	21.0104	21.0118	21.0133	21.015	21.0169	21.0189	21.0212
						0.006005		21	21	21	21	21.0001	21.0001	21.0001	21.0001	21.0002	21.0002	21.0002	21.0003	21.0004	21.0004	21.0005	21.0006	21.0007	21.0008	21.0009	21.0011	21.0013	21.0015	21.0017	21.002	21.0023	21.0027	21.0031	21.0036	21.0041	21.0048	21.0054	21.0062	21.0071	21.0081	21.0092	21.0104	21.0118	21.0133	21.015	21.0169	21.019	21.0213
						0.00601		21	21	21	21	21.0001	21.0001	21.0001	21.0001	21.0002	21.0002	21.0002	21.0003	21.0004	21.0004	21.0005	21.0006	21.0007	21.0008	21.0009	21.0011	21.0013	21.0015	21.0018	21.002	21.0024	21.0027	21.0031	21.0036	21.0042	21.0048	21.0055	21.0062	21.0071	21.0081	21.0092	21.0104	21.0118	21.0133	21.015	21.0169	21.019	21.0213
						0.006015		21	21	21	21	21.0001	21.0001	21.0001	21.0001	21.0002	21.0002	21.0002	21.0003	21.0004	21.0004	21.0005	21.0006	21.0007	21.0008	21.001	21.0011	21.0013	21.0015	21.0018	21.002	21.0024	21.0027	21.0032	21.0036	21.0042	21.0048	21.0055	21.0063	21.0071	21.0081	21.0092	21.0105	21.0118	21.0134	21.0151	21.017	21.0191	21.0214
						0.00602		21	21	21	21	21.0001	21.0001	21.0001	21.0001	21.0002	21.0002	21.0003	21.0003	21.0004	21.0004	21.0005	21.0006	21.0007	21.0008	21.001	21.0011	21.0013	21.0015	21.0018	21.0021	21.0024	21.0027	21.0032	21.0036	21.0042	21.0048	21.0055	21.0063	21.0072	21.0081	21.0093	21.0105	21.0119	21.0134	21.0151	21.017	21.0191	21.0214
						0.006025		21	21	21	21	21.0001	21.0001	21.0001	21.0001	21.0002	21.0002	21.0003	21.0003	21.0004	21.0004	21.0005	21.0006	21.0007	21.0008	21.001	21.0011	21.0013	21.0015	21.0018	21.0021	21.0024	21.0028	21.0032	21.0037	21.0042	21.0048	21.0055	21.0063	21.0072	21.0082	21.0093	21.0105	21.0119	21.0134	21.0151	21.017	21.0191	21.0214
						0.00603		21	21	21	21.0001	21.0001	21.0001	21.0001	21.0001	21.0002	21.0002	21.0003	21.0003	21.0004	21.0004	21.0005	21.0006	21.0007	21.0008	21.001	21.0011	21.0013	21.0015	21.0018	21.0021	21.0024	21.0028	21.0032	21.0037	21.0042	21.0048	21.0055	21.0063	21.0072	21.0082	21.0093	21.0105	21.0119	21.0135	21.0152	21.0171	21.0192	21.0215
						0.006035		21	21	21	21.0001	21.0001	21.0001	21.0001	21.0001	21.0002	21.0002	21.0003	21.0003	21.0004	21.0004	21.0005	21.0006	21.0007	21.0008	21.001	21.0011	21.0013	21.0015	21.0018	21.0021	21.0024	21.0028	21.0032	21.0037	21.0042	21.0048	21.0055	21.0063	21.0072	21.0082	21.0093	21.0106	21.012	21.0135	21.0152	21.0171	21.0192	21.0215
						0.00604		21	21	21	21.0001	21.0001	21.0001	21.0001	21.0001	21.0002	21.0002	21.0003	21.0003	21.0004	21.0004	21.0005	21.0006	21.0007	21.0008	21.001	21.0011	21.0013	21.0015	21.0018	21.0021	21.0024	21.0028	21.0032	21.0037	21.0042	21.0049	21.0056	21.0064	21.0072	21.0082	21.0094	21.0106	21.012	21.0135	21.0153	21.0172	21.0193	21.0216
						0.006045		21	21	21	21.0001	21.0001	21.0001	21.0001	21.0001	21.0002	21.0002	21.0003	21.0003	21.0004	21.0004	21.0005	21.0006	21.0007	21.0008	21.001	21.0011	21.0013	21.0016	21.0018	21.0021	21.0024	21.0028	21.0032	21.0037	21.0043	21.0049	21.0056	21.0064	21.0073	21.0083	21.0094	21.0106	21.012	21.0136	21.0153	21.0172	21.0193	21.0216
						0.00605		21	21	21	21.0001	21.0001	21.0001	21.0001	21.0001	21.0002	21.0002	21.0003	21.0003	21.0004	21.0004	21.0005	21.0006	21.0007	21.0008	21.001	21.0011	21.0013	21.0016	21.0018	21.0021	21.0024	21.0028	21.0032	21.0037	21.0043	21.0049	21.0056	21.0064	21.0073	21.0083	21.0094	21.0107	21.012	21.0136	21.0153	21.0172	21.0193	21.0217
						0.006055		21	21	21	21.0001	21.0001	21.0001	21.0001	21.0001	21.0002	21.0002	21.0003	21.0003	21.0004	21.0004	21.0005	21.0006	21.0007	21.0008	21.001	21.0012	21.0013	21.0016	21.0018	21.0021	21.0024	21.0028	21.0032	21.0037	21.0043	21.0049	21.0056	21.0064	21.0073	21.0083	21.0094	21.0107	21.0121	21.0136	21.0154	21.0173	21.0194	21.0217
						0.00606		21	21	21	21.0001	21.0001	21.0001	21.0001	21.0001	21.0002	21.0002	21.0003	21.0003	21.0004	21.0004	21.0005	21.0006	21.0007	21.0008	21.001	21.0012	21.0014	21.0016	21.0018	21.0021	21.0024	21.0028	21.0033	21.0037	21.0043	21.0049	21.0056	21.0064	21.0073	21.0083	21.0095	21.0107	21.0121	21.0137	21.0154	21.0173	21.0194	21.0217
						0.006065		21	21	21	21.0001	21.0001	21.0001	21.0001	21.0001	21.0002	21.0002	21.0003	21.0003	21.0004	21.0004	21.0005	21.0006	21.0007	21.0009	21.001	21.0012	21.0014	21.0016	21.0018	21.0021	21.0025	21.0028	21.0033	21.0038	21.0043	21.0049	21.0056	21.0064	21.0073	21.0084	21.0095	21.0107	21.0121	21.0137	21.0154	21.0173	21.0195	21.0218
						0.00607		21	21	21	21.0001	21.0001	21.0001	21.0001	21.0001	21.0002	21.0002	21.0003	21.0003	21.0004	21.0004	21.0005	21.0006	21.0007	21.0009	21.001	21.0012	21.0014	21.0016	21.0018	21.0021	21.0025	21.0028	21.0033	21.0038	21.0043	21.005	21.0057	21.0065	21.0074	21.0084	21.0095	21.0108	21.0122	21.0137	21.0155	21.0174	21.0195	21.0218
						0.006075		21	21	21	21.0001	21.0001	21.0001	21.0001	21.0002	21.0002	21.0002	21.0003	21.0003	21.0004	21.0004	21.0005	21.0006	21.0007	21.0009	21.001	21.0012	21.0014	21.0016	21.0018	21.0021	21.0025	21.0029	21.0033	21.0038	21.0043	21.005	21.0057	21.0065	21.0074	21.0084	21.0095	21.0108	21.0122	21.0138	21.0155	21.0174	21.0195	21.0219
						0.00608		21	21	21	21.0001	21.0001	21.0001	21.0001	21.0002	21.0002	21.0002	21.0003	21.0003	21.0004	21.0005	21.0005	21.0006	21.0007	21.0009	21.001	21.0012	21.0014	21.0016	21.0019	21.0021	21.0025	21.0029	21.0033	21.0038	21.0044	21.005	21.0057	21.0065	21.0074	21.0084	21.0096	21.0108	21.0122	21.0138	21.0155	21.0174	21.0196	21.0219
						0.006085		21	21	21	21.0001	21.0001	21.0001	21.0001	21.0002	21.0002	21.0002	21.0003	21.0003	21.0004	21.0005	21.0005	21.0006	21.0007	21.0009	21.001	21.0012	21.0014	21.0016	21.0019	21.0022	21.0025	21.0029	21.0033	21.0038	21.0044	21.005	21.0057	21.0065	21.0074	21.0084	21.0096	21.0108	21.0123	21.0138	21.0156	21.0175	21.0196	21.022
						0.00609		21	21	21	21.0001	21.0001	21.0001	21.0001	21.0002	21.0002	21.0002	21.0003	21.0003	21.0004	21.0005	21.0005	21.0006	21.0007	21.0009	21.001	21.0012	21.0014	21.0016	21.0019	21.0022	21.0025	21.0029	21.0033	21.0038	21.0044	21.005	21.0057	21.0065	21.0074	21.0085	21.0096	21.0109	21.0123	21.0139	21.0156	21.0175	21.0196	21.022
						0.006095		21	21	21	21.0001	21.0001	21.0001	21.0001	21.0002	21.0002	21.0002	21.0003	21.0003	21.0004	21.0005	21.0005	21.0006	21.0007	21.0009	21.001	21.0012	21.0014	21.0016	21.0019	21.0022	21.0025	21.0029	21.0033	21.0038	21.0044	21.005	21.0058	21.0066	21.0075	21.0085	21.0096	21.0109	21.0123	21.0139	21.0156	21.0176	21.0197	21.022
						0.0061		21	21	21	21.0001	21.0001	21.0001	21.0001	21.0002	21.0002	21.0002	21.0003	21.0003	21.0004	21.0005	21.0005	21.0006	21.0008	21.0009	21.001	21.0012	21.0014	21.0016	21.0019	21.0022	21.0025	21.0029	21.0033	21.0038	21.0044	21.0051	21.0058	21.0066	21.0075	21.0085	21.0097	21.0109	21.0123	21.0139	21.0157	21.0176	21.0197	21.0221
						0.006105		21	21	21	21.0001	21.0001	21.0001	21.0001	21.0002	21.0002	21.0002	21.0003	21.0003	21.0004	21.0005	21.0005	21.0006	21.0008	21.0009	21.001	21.0012	21.0014	21.0016	21.0019	21.0022	21.0025	21.0029	21.0034	21.0039	21.0044	21.0051	21.0058	21.0066	21.0075	21.0085	21.0097	21.0109	21.0124	21.0139	21.0157	21.0176	21.0198	21.0221
						0.00611		21	21	21	21.0001	21.0001	21.0001	21.0001	21.0002	21.0002	21.0002	21.0003	21.0003	21.0004	21.0005	21.0005	21.0006	21.0008	21.0009	21.001	21.0012	21.0014	21.0016	21.0019	21.0022	21.0025	21.0029	21.0034	21.0039	21.0044	21.0051	21.0058	21.0066	21.0075	21.0086	21.0097	21.011	21.0124	21.014	21.0157	21.0177	21.0198	21.0222
						0.006115		21	21	21	21.0001	21.0001	21.0001	21.0001	21.0002	21.0002	21.0002	21.0003	21.0003	21.0004	21.0005	21.0006	21.0006	21.0008	21.0009	21.001	21.0012	21.0014	21.0016	21.0019	21.0022	21.0025	21.0029	21.0034	21.0039	21.0045	21.0051	21.0058	21.0066	21.0076	21.0086	21.0097	21.011	21.0124	21.014	21.0158	21.0177	21.0198	21.0222
						0.00612		21	21	21	21.0001	21.0001	21.0001	21.0001	21.0002	21.0002	21.0002	21.0003	21.0003	21.0004	21.0005	21.0006	21.0007	21.0008	21.0009	21.001	21.0012	21.0014	21.0017	21.0019	21.0022	21.0026	21.0029	21.0034	21.0039	21.0045	21.0051	21.0058	21.0067	21.0076	21.0086	21.0097	21.011	21.0125	21.014	21.0158	21.0177	21.0199	21.0222
						0.006125		21	21	21	21.0001	21.0001	21.0001	21.0001	21.0002	21.0002	21.0002	21.0003	21.0003	21.0004	21.0005	21.0006	21.0007	21.0008	21.0009	21.0011	21.0012	21.0014	21.0017	21.0019	21.0022	21.0026	21.003	21.0034	21.0039	21.0045	21.0051	21.0059	21.0067	21.0076	21.0086	21.0098	21.0111	21.0125	21.0141	21.0158	21.0178	21.0199	21.0223
						0.00613		21	21	21	21.0001	21.0001	21.0001	21.0001	21.0002	21.0002	21.0002	21.0003	21.0003	21.0004	21.0005	21.0006	21.0007	21.0008	21.0009	21.0011	21.0012	21.0014	21.0017	21.0019	21.0022	21.0026	21.003	21.0034	21.0039	21.0045	21.0051	21.0059	21.0067	21.0076	21.0086	21.0098	21.0111	21.0125	21.0141	21.0159	21.0178	21.02	21.0223
						0.006135		21	21	21	21.0001	21.0001	21.0001	21.0001	21.0002	21.0002	21.0002	21.0003	21.0003	21.0004	21.0005	21.0006	21.0007	21.0008	21.0009	21.0011	21.0012	21.0014	21.0017	21.0019	21.0022	21.0026	21.003	21.0034	21.0039	21.0045	21.0052	21.0059	21.0067	21.0076	21.0087	21.0098	21.0111	21.0125	21.0141	21.0159	21.0178	21.02	21.0224
						0.00614		21	21	21	21.0001	21.0001	21.0001	21.0001	21.0002	21.0002	21.0002	21.0003	21.0003	21.0004	21.0005	21.0006	21.0007	21.0008	21.0009	21.0011	21.0012	21.0014	21.0017	21.0019	21.0022	21.0026	21.003	21.0034	21.0039	21.0045	21.0052	21.0059	21.0067	21.0077	21.0087	21.0098	21.0111	21.0126	21.0142	21.0159	21.0179	21.02	21.0224
						0.006145		21	21	21	21.0001	21.0001	21.0001	21.0001	21.0002	21.0002	21.0002	21.0003	21.0003	21.0004	21.0005	21.0006	21.0007	21.0008	21.0009	21.0011	21.0012	21.0015	21.0017	21.002	21.0023	21.0026	21.003	21.0035	21.004	21.0045	21.0052	21.0059	21.0068	21.0077	21.0087	21.0099	21.0112	21.0126	21.0142	21.016	21.0179	21.0201	21.0225
						0.00615		21	21	21	21.0001	21.0001	21.0001	21.0001	21.0002	21.0002	21.0002	21.0003	21.0003	21.0004	21.0005	21.0006	21.0007	21.0008	21.0009	21.0011	21.0013	21.0015	21.0017	21.002	21.0023	21.0026	21.003	21.0035	21.004	21.0046	21.0052	21.0059	21.0068	21.0077	21.0087	21.0099	21.0112	21.0126	21.0142	21.016	21.018	21.0201	21.0225
						0.006155		21	21	21	21.0001	21.0001	21.0001	21.0001	21.0002	21.0002	21.0002	21.0003	21.0003	21.0004	21.0005	21.0006	21.0007	21.0008	21.0009	21.0011	21.0013	21.0015	21.0017	21.002	21.0023	21.0026	21.003	21.0035	21.004	21.0046	21.0052	21.006	21.0068	21.0077	21.0088	21.0099	21.0112	21.0127	21.0143	21.016	21.018	21.0202	21.0225
						0.00616		21	21	21	21.0001	21.0001	21.0001	21.0001	21.0002	21.0002	21.0002	21.0003	21.0003	21.0004	21.0005	21.0006	21.0007	21.0008	21.0009	21.0011	21.0013	21.0015	21.0017	21.002	21.0023	21.0026	21.003	21.0035	21.004	21.0046	21.0052	21.006	21.0068	21.0077	21.0088	21.0099	21.0112	21.0127	21.0143	21.0161	21.018	21.0202	21.0226
						0.006165		21	21	21	21.0001	21.0001	21.0001	21.0001	21.0002	21.0002	21.0002	21.0003	21.0003	21.0004	21.0005	21.0006	21.0007	21.0008	21.0009	21.0011	21.0013	21.0015	21.0017	21.002	21.0023	21.0026	21.003	21.0035	21.004	21.0046	21.0053	21.006	21.0068	21.0078	21.0088	21.01	21.0113	21.0127	21.0143	21.0161	21.0181	21.0202	21.0226
						0.00617		21	21	21	21.0001	21.0001	21.0001	21.0001	21.0002	21.0002	21.0002	21.0003	21.0004	21.0004	21.0005	21.0006	21.0007	21.0008	21.0009	21.0011	21.0013	21.0015	21.0017	21.002	21.0023	21.0027	21.0031	21.0035	21.004	21.0046	21.0053	21.006	21.0068	21.0078	21.0088	21.01	21.0113	21.0128	21.0144	21.0161	21.0181	21.0203	21.0227
						0.006175		21	21	21	21.0001	21.0001	21.0001	21.0001	21.0002	21.0002	21.0002	21.0003	21.0004	21.0004	21.0005	21.0006	21.0007	21.0008	21.0009	21.0011	21.0013	21.0015	21.0017	21.002	21.0023	21.0027	21.0031	21.0035	21.004	21.0046	21.0053	21.006	21.0069	21.0078	21.0089	21.01	21.0113	21.0128	21.0144	21.0162	21.0181	21.0203	21.0227
						0.00618		21	21	21	21.0001	21.0001	21.0001	21.0001	21.0002	21.0002	21.0002	21.0003	21.0004	21.0004	21.0005	21.0006	21.0007	21.0008	21.0009	21.0011	21.0013	21.0015	21.0017	21.002	21.0023	21.0027	21.0031	21.0035	21.0041	21.0046	21.0053	21.006	21.0069	21.0078	21.0089	21.01	21.0114	21.0128	21.0144	21.0162	21.0182	21.0204	21.0227
						0.006185		21	21	21	21.0001	21.0001	21.0001	21.0001	21.0002	21.0002	21.0003	21.0003	21.0004	21.0004	21.0005	21.0006	21.0007	21.0008	21.0009	21.0011	21.0013	21.0015	21.0017	21.002	21.0023	21.0027	21.0031	21.0035	21.0041	21.0047	21.0053	21.0061	21.0069	21.0078	21.0089	21.0101	21.0114	21.0128	21.0145	21.0162	21.0182	21.0204	21.0228
						0.00619		21	21	21	21.0001	21.0001	21.0001	21.0001	21.0002	21.0002	21.0003	21.0003	21.0004	21.0004	21.0005	21.0006	21.0007	21.0008	21.001	21.0011	21.0013	21.0015	21.0017	21.002	21.0023	21.0027	21.0031	21.0036	21.0041	21.0047	21.0053	21.0061	21.0069	21.0079	21.0089	21.0101	21.0114	21.0129	21.0145	21.0163	21.0183	21.0204	21.0228
						0.006195		21	21	21	21.0001	21.0001	21.0001	21.0001	21.0002	21.0002	21.0003	21.0003	21.0004	21.0004	21.0005	21.0006	21.0007	21.0008	21.001	21.0011	21.0013	21.0015	21.0018	21.002	21.0023	21.0027	21.0031	21.0036	21.0041	21.0047	21.0054	21.0061	21.0069	21.0079	21.0089	21.0101	21.0114	21.0129	21.0145	21.0163	21.0183	21.0205	21.0229
						0.0062		21	21	21	21.0001	21.0001	21.0001	21.0001	21.0002	21.0002	21.0003	21.0003	21.0004	21.0004	21.0005	21.0006	21.0007	21.0008	21.001	21.0011	21.0013	21.0015	21.0018	21.002	21.0024	21.0027	21.0031	21.0036	21.0041	21.0047	21.0054	21.0061	21.007	21.0079	21.009	21.0101	21.0115	21.0129	21.0145	21.0163	21.0183	21.0205	21.0229
						0.006205		21	21	21	21.0001	21.0001	21.0001	21.0001	21.0002	21.0002	21.0003	21.0003	21.0004	21.0004	21.0005	21.0006	21.0007	21.0008	21.001	21.0011	21.0013	21.0015	21.0018	21.002	21.0024	21.0027	21.0031	21.0036	21.0041	21.0047	21.0054	21.0061	21.007	21.0079	21.009	21.0102	21.0115	21.013	21.0146	21.0164	21.0184	21.0205	21.023
						0.00621		21	21	21	21.0001	21.0001	21.0001	21.0001	21.0002	21.0002	21.0003	21.0003	21.0004	21.0004	21.0005	21.0006	21.0007	21.0008	21.001	21.0011	21.0013	21.0015	21.0018	21.0021	21.0024	21.0027	21.0031	21.0036	21.0041	21.0047	21.0054	21.0062	21.007	21.008	21.009	21.0102	21.0115	21.013	21.0146	21.0164	21.0184	21.0206	21.023
						0.006215		21	21	21	21.0001	21.0001	21.0001	21.0001	21.0002	21.0002	21.0003	21.0003	21.0004	21.0004	21.0005	21.0006	21.0007	21.0008	21.001	21.0011	21.0013	21.0015	21.0018	21.0021	21.0024	21.0027	21.0032	21.0036	21.0041	21.0047	21.0054	21.0062	21.007	21.008	21.009	21.0102	21.0115	21.013	21.0146	21.0164	21.0184	21.0206	21.023
						0.00622		21	21	21	21.0001	21.0001	21.0001	21.0001	21.0002	21.0002	21.0003	21.0003	21.0004	21.0004	21.0005	21.0006	21.0007	21.0008	21.001	21.0011	21.0013	21.0015	21.0018	21.0021	21.0024	21.0027	21.0032	21.0036	21.0042	21.0048	21.0054	21.0062	21.007	21.008	21.0091	21.0103	21.0116	21.013	21.0147	21.0165	21.0185	21.0207	21.0231
						0.006225		21	21	21	21.0001	21.0001	21.0001	21.0001	21.0002	21.0002	21.0003	21.0003	21.0004	21.0004	21.0005	21.0006	21.0007	21.0008	21.001	21.0011	21.0013	21.0015	21.0018	21.0021	21.0024	21.0028	21.0032	21.0036	21.0042	21.0048	21.0054	21.0062	21.0071	21.008	21.0091	21.0103	21.0116	21.0131	21.0147	21.0165	21.0185	21.0207	21.0231
						0.00623		21	21	21	21.0001	21.0001	21.0001	21.0001	21.0002	21.0002	21.0003	21.0003	21.0004	21.0004	21.0005	21.0006	21.0007	21.0008	21.001	21.0012	21.0013	21.0016	21.0018	21.0021	21.0024	21.0028	21.0032	21.0037	21.0042	21.0048	21.0055	21.0062	21.0071	21.008	21.0091	21.0103	21.0116	21.0131	21.0147	21.0165	21.0185	21.0207	21.0232
						0.006235		21	21	21	21.0001	21.0001	21.0001	21.0001	21.0002	21.0002	21.0003	21.0003	21.0004	21.0004	21.0005	21.0006	21.0007	21.0008	21.001	21.0012	21.0013	21.0016	21.0018	21.0021	21.0024	21.0028	21.0032	21.0037	21.0042	21.0048	21.0055	21.0062	21.0071	21.0081	21.0091	21.0103	21.0117	21.0131	21.0148	21.0166	21.0186	21.0208	21.0232
						0.00624		21	21	21	21.0001	21.0001	21.0001	21.0001	21.0002	21.0002	21.0003	21.0003	21.0004	21.0004	21.0005	21.0006	21.0007	21.0009	21.001	21.0012	21.0013	21.0016	21.0018	21.0021	21.0024	21.0028	21.0032	21.0037	21.0042	21.0048	21.0055	21.0063	21.0071	21.0081	21.0092	21.0104	21.0117	21.0132	21.0148	21.0166	21.0186	21.0208	21.0232
						0.006245		21	21	21	21.0001	21.0001	21.0001	21.0001	21.0002	21.0002	21.0003	21.0003	21.0004	21.0004	21.0005	21.0006	21.0007	21.0009	21.001	21.0012	21.0014	21.0016	21.0018	21.0021	21.0024	21.0028	21.0032	21.0037	21.0042	21.0048	21.0055	21.0063	21.0071	21.0081	21.0092	21.0104	21.0117	21.0132	21.0148	21.0167	21.0187	21.0209	21.0233
						0.00625		21	21	21	21.0001	21.0001	21.0001	21.0001	21.0002	21.0002	21.0003	21.0003	21.0004	21.0005	21.0005	21.0006	21.0007	21.0009	21.001	21.0012	21.0014	21.0016	21.0018	21.0021	21.0024	21.0028	21.0032	21.0037	21.0042	21.0048	21.0055	21.0063	21.0072	21.0081	21.0092	21.0104	21.0117	21.0132	21.0149	21.0167	21.0187	21.0209	21.0233
						0.006255		21	21	21	21.0001	21.0001	21.0001	21.0001	21.0002	21.0002	21.0003	21.0003	21.0004	21.0005	21.0005	21.0006	21.0007	21.0009	21.001	21.0012	21.0014	21.0016	21.0018	21.0021	21.0024	21.0028	21.0032	21.0037	21.0043	21.0049	21.0055	21.0063	21.0072	21.0081	21.0092	21.0104	21.0118	21.0133	21.0149	21.0167	21.0187	21.0209	21.0234
						0.00626		21	21	21	21.0001	21.0001	21.0001	21.0001	21.0002	21.0002	21.0003	21.0003	21.0004	21.0005	21.0005	21.0006	21.0007	21.0009	21.001	21.0012	21.0014	21.0016	21.0018	21.0021	21.0025	21.0028	21.0032	21.0037	21.0043	21.0049	21.0056	21.0063	21.0072	21.0082	21.0092	21.0105	21.0118	21.0133	21.0149	21.0168	21.0188	21.021	21.0234
						0.006265		21	21	21	21.0001	21.0001	21.0001	21.0002	21.0002	21.0002	21.0003	21.0003	21.0004	21.0005	21.0005	21.0006	21.0007	21.0009	21.001	21.0012	21.0014	21.0016	21.0018	21.0021	21.0025	21.0028	21.0033	21.0037	21.0043	21.0049	21.0056	21.0064	21.0072	21.0082	21.0093	21.0105	21.0118	21.0133	21.015	21.0168	21.0188	21.021	21.0235
						0.00627		21	21	21	21.0001	21.0001	21.0001	21.0002	21.0002	21.0002	21.0003	21.0003	21.0004	21.0005	21.0005	21.0006	21.0007	21.0009	21.001	21.0012	21.0014	21.0016	21.0019	21.0021	21.0025	21.0028	21.0033	21.0037	21.0043	21.0049	21.0056	21.0064	21.0072	21.0082	21.0093	21.0105	21.0118	21.0133	21.015	21.0168	21.0188	21.0211	21.0235
						0.006275		21	21	21	21.0001	21.0001	21.0001	21.0002	21.0002	21.0002	21.0003	21.0003	21.0004	21.0005	21.0005	21.0006	21.0008	21.0009	21.001	21.0012	21.0014	21.0016	21.0019	21.0022	21.0025	21.0029	21.0033	21.0038	21.0043	21.0049	21.0056	21.0064	21.0073	21.0082	21.0093	21.0105	21.0119	21.0134	21.015	21.0169	21.0189	21.0211	21.0235
						0.00628		21	21	21	21.0001	21.0001	21.0001	21.0002	21.0002	21.0002	21.0003	21.0003	21.0004	21.0005	21.0005	21.0006	21.0008	21.0009	21.001	21.0012	21.0014	21.0016	21.0019	21.0022	21.0025	21.0029	21.0033	21.0038	21.0043	21.0049	21.0056	21.0064	21.0073	21.0083	21.0093	21.0106	21.0119	21.0134	21.0151	21.0169	21.0189	21.0211	21.0236
						0.006285		21	21	21	21.0001	21.0001	21.0001	21.0002	21.0002	21.0002	21.0003	21.0003	21.0004	21.0005	21.0006	21.0006	21.0008	21.0009	21.001	21.0012	21.0014	21.0016	21.0019	21.0022	21.0025	21.0029	21.0033	21.0038	21.0043	21.0049	21.0056	21.0064	21.0073	21.0083	21.0094	21.0106	21.0119	21.0134	21.0151	21.0169	21.0189	21.0212	21.0236
						0.00629		21	21	21	21.0001	21.0001	21.0001	21.0002	21.0002	21.0002	21.0003	21.0003	21.0004	21.0005	21.0006	21.0006	21.0008	21.0009	21.001	21.0012	21.0014	21.0016	21.0019	21.0022	21.0025	21.0029	21.0033	21.0038	21.0043	21.005	21.0057	21.0064	21.0073	21.0083	21.0094	21.0106	21.012	21.0135	21.0151	21.017	21.019	21.0212	21.0237
						0.006295		21	21	21	21.0001	21.0001	21.0001	21.0002	21.0002	21.0002	21.0003	21.0003	21.0004	21.0005	21.0006	21.0007	21.0008	21.0009	21.001	21.0012	21.0014	21.0016	21.0019	21.0022	21.0025	21.0029	21.0033	21.0038	21.0044	21.005	21.0057	21.0065	21.0073	21.0083	21.0094	21.0106	21.012	21.0135	21.0152	21.017	21.019	21.0213	21.0237
						0.0063		21	21	21	21.0001	21.0001	21.0001	21.0002	21.0002	21.0002	21.0003	21.0003	21.0004	21.0005	21.0006	21.0007	21.0008	21.0009	21.001	21.0012	21.0014	21.0016	21.0019	21.0022	21.0025	21.0029	21.0033	21.0038	21.0044	21.005	21.0057	21.0065	21.0074	21.0083	21.0094	21.0107	21.012	21.0135	21.0152	21.017	21.0191	21.0213	21.0237
						0.006305		21	21	21	21.0001	21.0001	21.0001	21.0002	21.0002	21.0002	21.0003	21.0003	21.0004	21.0005	21.0006	21.0007	21.0008	21.0009	21.0011	21.0012	21.0014	21.0016	21.0019	21.0022	21.0025	21.0029	21.0033	21.0038	21.0044	21.005	21.0057	21.0065	21.0074	21.0084	21.0095	21.0107	21.012	21.0135	21.0152	21.0171	21.0191	21.0213	21.0238
						0.00631		21	21	21	21.0001	21.0001	21.0001	21.0002	21.0002	21.0002	21.0003	21.0003	21.0004	21.0005	21.0006	21.0007	21.0008	21.0009	21.0011	21.0012	21.0014	21.0017	21.0019	21.0022	21.0025	21.0029	21.0034	21.0038	21.0044	21.005	21.0057	21.0065	21.0074	21.0084	21.0095	21.0107	21.0121	21.0136	21.0153	21.0171	21.0191	21.0214	21.0238
						0.006315		21	21	21	21.0001	21.0001	21.0001	21.0002	21.0002	21.0002	21.0003	21.0003	21.0004	21.0005	21.0006	21.0007	21.0008	21.0009	21.0011	21.0012	21.0014	21.0017	21.0019	21.0022	21.0026	21.0029	21.0034	21.0039	21.0044	21.005	21.0057	21.0065	21.0074	21.0084	21.0095	21.0107	21.0121	21.0136	21.0153	21.0171	21.0192	21.0214	21.0239
						0.00632		21	21	21	21.0001	21.0001	21.0001	21.0002	21.0002	21.0002	21.0003	21.0003	21.0004	21.0005	21.0006	21.0007	21.0008	21.0009	21.0011	21.0012	21.0014	21.0017	21.0019	21.0022	21.0026	21.0029	21.0034	21.0039	21.0044	21.0051	21.0058	21.0065	21.0074	21.0084	21.0095	21.0108	21.0121	21.0136	21.0153	21.0172	21.0192	21.0215	21.0239
						0.006325		21	21	21	21.0001	21.0001	21.0001	21.0002	21.0002	21.0002	21.0003	21.0003	21.0004	21.0005	21.0006	21.0007	21.0008	21.0009	21.0011	21.0012	21.0014	21.0017	21.0019	21.0022	21.0026	21.003	21.0034	21.0039	21.0044	21.0051	21.0058	21.0066	21.0075	21.0084	21.0096	21.0108	21.0122	21.0137	21.0153	21.0172	21.0192	21.0215	21.024
						0.00633		21	21	21	21.0001	21.0001	21.0001	21.0002	21.0002	21.0002	21.0003	21.0003	21.0004	21.0005	21.0006	21.0007	21.0008	21.0009	21.0011	21.0012	21.0014	21.0017	21.0019	21.0022	21.0026	21.003	21.0034	21.0039	21.0045	21.0051	21.0058	21.0066	21.0075	21.0085	21.0096	21.0108	21.0122	21.0137	21.0154	21.0172	21.0193	21.0215	21.024
						0.006335		21	21	21	21.0001	21.0001	21.0001	21.0002	21.0002	21.0002	21.0003	21.0003	21.0004	21.0005	21.0006	21.0007	21.0008	21.0009	21.0011	21.0013	21.0015	21.0017	21.0019	21.0022	21.0026	21.003	21.0034	21.0039	21.0045	21.0051	21.0058	21.0066	21.0075	21.0085	21.0096	21.0108	21.0122	21.0137	21.0154	21.0173	21.0193	21.0216	21.024
						0.00634		21	21	21	21.0001	21.0001	21.0001	21.0002	21.0002	21.0002	21.0003	21.0004	21.0004	21.0005	21.0006	21.0007	21.0008	21.0009	21.0011	21.0013	21.0015	21.0017	21.002	21.0023	21.0026	21.003	21.0034	21.0039	21.0045	21.0051	21.0058	21.0066	21.0075	21.0085	21.0096	21.0109	21.0122	21.0138	21.0154	21.0173	21.0194	21.0216	21.0241
						0.006345		21	21	21	21.0001	21.0001	21.0001	21.0002	21.0002	21.0002	21.0003	21.0004	21.0004	21.0005	21.0006	21.0007	21.0008	21.0009	21.0011	21.0013	21.0015	21.0017	21.002	21.0023	21.0026	21.003	21.0034	21.0039	21.0045	21.0051	21.0058	21.0066	21.0075	21.0085	21.0096	21.0109	21.0123	21.0138	21.0155	21.0173	21.0194	21.0216	21.0241
						0.00635		21	21	21	21.0001	21.0001	21.0001	21.0002	21.0002	21.0002	21.0003	21.0004	21.0004	21.0005	21.0006	21.0007	21.0008	21.0009	21.0011	21.0013	21.0015	21.0017	21.002	21.0023	21.0026	21.003	21.0034	21.0039	21.0045	21.0051	21.0059	21.0067	21.0076	21.0086	21.0097	21.0109	21.0123	21.0138	21.0155	21.0174	21.0194	21.0217	21.0242
						0.006355		21	21	21	21.0001	21.0001	21.0001	21.0002	21.0002	21.0002	21.0003	21.0004	21.0004	21.0005	21.0006	21.0007	21.0008	21.0009	21.0011	21.0013	21.0015	21.0017	21.002	21.0023	21.0026	21.003	21.0035	21.004	21.0045	21.0052	21.0059	21.0067	21.0076	21.0086	21.0097	21.0109	21.0123	21.0138	21.0155	21.0174	21.0195	21.0217	21.0242
						0.00636		21	21	21	21.0001	21.0001	21.0001	21.0002	21.0002	21.0002	21.0003	21.0004	21.0004	21.0005	21.0006	21.0007	21.0008	21.0009	21.0011	21.0013	21.0015	21.0017	21.002	21.0023	21.0026	21.003	21.0035	21.004	21.0045	21.0052	21.0059	21.0067	21.0076	21.0086	21.0097	21.011	21.0123	21.0139	21.0156	21.0174	21.0195	21.0218	21.0242
						0.006365		21	21	21	21.0001	21.0001	21.0001	21.0002	21.0002	21.0003	21.0003	21.0004	21.0004	21.0005	21.0006	21.0007	21.0008	21.0009	21.0011	21.0013	21.0015	21.0017	21.002	21.0023	21.0026	21.003	21.0035	21.004	21.0046	21.0052	21.0059	21.0067	21.0076	21.0086	21.0097	21.011	21.0124	21.0139	21.0156	21.0175	21.0195	21.0218	21.0243
						0.00637		21	21	21	21.0001	21.0001	21.0001	21.0002	21.0002	21.0003	21.0003	21.0004	21.0004	21.0005	21.0006	21.0007	21.0008	21.001	21.0011	21.0013	21.0015	21.0017	21.002	21.0023	21.0027	21.003	21.0035	21.004	21.0046	21.0052	21.0059	21.0067	21.0076	21.0086	21.0098	21.011	21.0124	21.0139	21.0156	21.0175	21.0196	21.0218	21.0243
						0.006375		21	21	21	21.0001	21.0001	21.0001	21.0002	21.0002	21.0003	21.0003	21.0004	21.0004	21.0005	21.0006	21.0007	21.0008	21.001	21.0011	21.0013	21.0015	21.0017	21.002	21.0023	21.0027	21.0031	21.0035	21.004	21.0046	21.0052	21.0059	21.0067	21.0077	21.0087	21.0098	21.011	21.0124	21.014	21.0157	21.0175	21.0196	21.0219	21.0244
						0.00638		21	21	21	21.0001	21.0001	21.0001	21.0002	21.0002	21.0003	21.0003	21.0004	21.0004	21.0005	21.0006	21.0007	21.0008	21.001	21.0011	21.0013	21.0015	21.0017	21.002	21.0023	21.0027	21.0031	21.0035	21.004	21.0046	21.0052	21.006	21.0068	21.0077	21.0087	21.0098	21.0111	21.0125	21.014	21.0157	21.0176	21.0196	21.0219	21.0244
						0.006385		21	21	21	21.0001	21.0001	21.0001	21.0002	21.0002	21.0003	21.0003	21.0004	21.0004	21.0005	21.0006	21.0007	21.0008	21.001	21.0011	21.0013	21.0015	21.0018	21.002	21.0023	21.0027	21.0031	21.0035	21.004	21.0046	21.0053	21.006	21.0068	21.0077	21.0087	21.0098	21.0111	21.0125	21.014	21.0157	21.0176	21.0197	21.022	21.0245
						0.00639		21	21	21	21.0001	21.0001	21.0001	21.0002	21.0002	21.0003	21.0003	21.0004	21.0004	21.0005	21.0006	21.0007	21.0008	21.001	21.0011	21.0013	21.0015	21.0018	21.002	21.0023	21.0027	21.0031	21.0035	21.004	21.0046	21.0053	21.006	21.0068	21.0077	21.0087	21.0099	21.0111	21.0125	21.0141	21.0158	21.0176	21.0197	21.022	21.0245
						0.006395		21	21	21	21.0001	21.0001	21.0001	21.0002	21.0002	21.0003	21.0003	21.0004	21.0004	21.0005	21.0006	21.0007	21.0008	21.001	21.0011	21.0013	21.0015	21.0018	21.002	21.0023	21.0027	21.0031	21.0035	21.0041	21.0046	21.0053	21.006	21.0068	21.0077	21.0087	21.0099	21.0111	21.0125	21.0141	21.0158	21.0177	21.0198	21.022	21.0245
						0.0064		21	21	21	21.0001	21.0001	21.0001	21.0002	21.0002	21.0003	21.0003	21.0004	21.0004	21.0005	21.0006	21.0007	21.0008	21.001	21.0011	21.0013	21.0015	21.0018	21.002	21.0024	21.0027	21.0031	21.0036	21.0041	21.0046	21.0053	21.006	21.0068	21.0078	21.0088	21.0099	21.0112	21.0126	21.0141	21.0158	21.0177	21.0198	21.0221	21.0246
						0.006405		21	21	21.0001	21.0001	21.0001	21.0001	21.0002	21.0002	21.0003	21.0003	21.0004	21.0004	21.0005	21.0006	21.0007	21.0008	21.001	21.0011	21.0013	21.0015	21.0018	21.0021	21.0024	21.0027	21.0031	21.0036	21.0041	21.0047	21.0053	21.006	21.0069	21.0078	21.0088	21.0099	21.0112	21.0126	21.0141	21.0159	21.0178	21.0198	21.0221	21.0246
						0.00641		21	21	21.0001	21.0001	21.0001	21.0001	21.0002	21.0002	21.0003	21.0003	21.0004	21.0004	21.0005	21.0006	21.0007	21.0008	21.001	21.0011	21.0013	21.0015	21.0018	21.0021	21.0024	21.0027	21.0031	21.0036	21.0041	21.0047	21.0053	21.0061	21.0069	21.0078	21.0088	21.01	21.0112	21.0126	21.0142	21.0159	21.0178	21.0199	21.0222	21.0247
						0.006415		21	21	21.0001	21.0001	21.0001	21.0001	21.0002	21.0002	21.0003	21.0003	21.0004	21.0004	21.0005	21.0006	21.0007	21.0008	21.001	21.0012	21.0013	21.0015	21.0018	21.0021	21.0024	21.0027	21.0031	21.0036	21.0041	21.0047	21.0053	21.0061	21.0069	21.0078	21.0088	21.01	21.0112	21.0127	21.0142	21.0159	21.0178	21.0199	21.0222	21.0247
						0.00642		21	21	21.0001	21.0001	21.0001	21.0001	21.0002	21.0002	21.0003	21.0003	21.0004	21.0004	21.0005	21.0006	21.0007	21.0009	21.001	21.0012	21.0013	21.0016	21.0018	21.0021	21.0024	21.0027	21.0031	21.0036	21.0041	21.0047	21.0054	21.0061	21.0069	21.0078	21.0089	21.01	21.0113	21.0127	21.0142	21.016	21.0179	21.0199	21.0222	21.0247
						0.006425		21	21	21.0001	21.0001	21.0001	21.0001	21.0002	21.0002	21.0003	21.0003	21.0004	21.0005	21.0005	21.0006	21.0007	21.0009	21.001	21.0012	21.0013	21.0016	21.0018	21.0021	21.0024	21.0028	21.0032	21.0036	21.0041	21.0047	21.0054	21.0061	21.0069	21.0079	21.0089	21.01	21.0113	21.0127	21.0143	21.016	21.0179	21.02	21.0223	21.0248
						0.00643		21	21	21.0001	21.0001	21.0001	21.0001	21.0002	21.0002	21.0003	21.0003	21.0004	21.0005	21.0005	21.0006	21.0007	21.0009	21.001	21.0012	21.0014	21.0016	21.0018	21.0021	21.0024	21.0028	21.0032	21.0036	21.0041	21.0047	21.0054	21.0061	21.007	21.0079	21.0089	21.01	21.0113	21.0127	21.0143	21.016	21.0179	21.02	21.0223	21.0248
						0.006435		21	21	21.0001	21.0001	21.0001	21.0001	21.0002	21.0002	21.0003	21.0003	21.0004	21.0005	21.0005	21.0006	21.0007	21.0009	21.001	21.0012	21.0014	21.0016	21.0018	21.0021	21.0024	21.0028	21.0032	21.0036	21.0042	21.0047	21.0054	21.0061	21.007	21.0079	21.0089	21.0101	21.0113	21.0128	21.0143	21.0161	21.018	21.0201	21.0223	21.0249
						0.00644		21	21	21.0001	21.0001	21.0001	21.0001	21.0002	21.0002	21.0003	21.0003	21.0004	21.0005	21.0005	21.0006	21.0007	21.0009	21.001	21.0012	21.0014	21.0016	21.0018	21.0021	21.0024	21.0028	21.0032	21.0037	21.0042	21.0048	21.0054	21.0062	21.007	21.0079	21.0089	21.0101	21.0114	21.0128	21.0144	21.0161	21.018	21.0201	21.0224	21.0249
						0.006445		21	21	21.0001	21.0001	21.0001	21.0001	21.0002	21.0002	21.0003	21.0003	21.0004	21.0005	21.0005	21.0006	21.0007	21.0009	21.001	21.0012	21.0014	21.0016	21.0018	21.0021	21.0024	21.0028	21.0032	21.0037	21.0042	21.0048	21.0054	21.0062	21.007	21.0079	21.009	21.0101	21.0114	21.0128	21.0144	21.0161	21.018	21.0201	21.0224	21.0249
						0.00645		21	21	21.0001	21.0001	21.0001	21.0001	21.0002	21.0002	21.0003	21.0003	21.0004	21.0005	21.0005	21.0006	21.0007	21.0009	21.001	21.0012	21.0014	21.0016	21.0018	21.0021	21.0024	21.0028	21.0032	21.0037	21.0042	21.0048	21.0054	21.0062	21.007	21.008	21.009	21.0101	21.0114	21.0128	21.0144	21.0162	21.0181	21.0202	21.0225	21.025
						0.006455		21	21	21.0001	21.0001	21.0001	21.0001	21.0002	21.0002	21.0003	21.0003	21.0004	21.0005	21.0005	21.0006	21.0008	21.0009	21.001	21.0012	21.0014	21.0016	21.0018	21.0021	21.0024	21.0028	21.0032	21.0037	21.0042	21.0048	21.0055	21.0062	21.007	21.008	21.009	21.0102	21.0115	21.0129	21.0144	21.0162	21.0181	21.0202	21.0225	21.025
						0.00646		21	21	21.0001	21.0001	21.0001	21.0001	21.0002	21.0002	21.0003	21.0003	21.0004	21.0005	21.0005	21.0006	21.0008	21.0009	21.001	21.0012	21.0014	21.0016	21.0019	21.0021	21.0025	21.0028	21.0032	21.0037	21.0042	21.0048	21.0055	21.0062	21.0071	21.008	21.009	21.0102	21.0115	21.0129	21.0145	21.0162	21.0181	21.0202	21.0225	21.0251
						0.006465		21	21	21.0001	21.0001	21.0001	21.0001	21.0002	21.0002	21.0003	21.0003	21.0004	21.0005	21.0006	21.0006	21.0008	21.0009	21.001	21.0012	21.0014	21.0016	21.0019	21.0021	21.0025	21.0028	21.0032	21.0037	21.0042	21.0048	21.0055	21.0062	21.0071	21.008	21.0091	21.0102	21.0115	21.0129	21.0145	21.0162	21.0182	21.0203	21.0226	21.0251
						0.00647		21	21	21.0001	21.0001	21.0001	21.0001	21.0002	21.0002	21.0003	21.0003	21.0004	21.0005	21.0006	21.0007	21.0008	21.0009	21.001	21.0012	21.0014	21.0016	21.0019	21.0021	21.0025	21.0028	21.0033	21.0037	21.0042	21.0048	21.0055	21.0063	21.0071	21.008	21.0091	21.0102	21.0115	21.013	21.0145	21.0163	21.0182	21.0203	21.0226	21.0252
						0.006475		21	21	21.0001	21.0001	21.0001	21.0001	21.0002	21.0002	21.0003	21.0003	21.0004	21.0005	21.0006	21.0007	21.0008	21.0009	21.001	21.0012	21.0014	21.0016	21.0019	21.0022	21.0025	21.0028	21.0033	21.0037	21.0043	21.0049	21.0055	21.0063	21.0071	21.0081	21.0091	21.0103	21.0116	21.013	21.0146	21.0163	21.0182	21.0203	21.0227	21.0252
						0.00648		21	21	21.0001	21.0001	21.0001	21.0001	21.0002	21.0002	21.0003	21.0003	21.0004	21.0005	21.0006	21.0007	21.0008	21.0009	21.001	21.0012	21.0014	21.0016	21.0019	21.0022	21.0025	21.0029	21.0033	21.0037	21.0043	21.0049	21.0055	21.0063	21.0071	21.0081	21.0091	21.0103	21.0116	21.013	21.0146	21.0163	21.0183	21.0204	21.0227	21.0252
						0.006485		21	21	21.0001	21.0001	21.0001	21.0002	21.0002	21.0002	21.0003	21.0003	21.0004	21.0005	21.0006	21.0007	21.0008	21.0009	21.001	21.0012	21.0014	21.0016	21.0019	21.0022	21.0025	21.0029	21.0033	21.0038	21.0043	21.0049	21.0056	21.0063	21.0072	21.0081	21.0091	21.0103	21.0116	21.013	21.0146	21.0164	21.0183	21.0204	21.0227	21.0253
						0.00649		21	21	21.0001	21.0001	21.0001	21.0002	21.0002	21.0002	21.0003	21.0003	21.0004	21.0005	21.0006	21.0007	21.0008	21.0009	21.0011	21.0012	21.0014	21.0016	21.0019	21.0022	21.0025	21.0029	21.0033	21.0038	21.0043	21.0049	21.0056	21.0063	21.0072	21.0081	21.0092	21.0103	21.0116	21.0131	21.0147	21.0164	21.0183	21.0205	21.0228	21.0253
						0.006495		21	21	21.0001	21.0001	21.0001	21.0002	21.0002	21.0002	21.0003	21.0003	21.0004	21.0005	21.0006	21.0007	21.0008	21.0009	21.0011	21.0012	21.0014	21.0016	21.0019	21.0022	21.0025	21.0029	21.0033	21.0038	21.0043	21.0049	21.0056	21.0063	21.0072	21.0081	21.0092	21.0104	21.0117	21.0131	21.0147	21.0164	21.0184	21.0205	21.0228	21.0254
						0.0065		21	21	21.0001	21.0001	21.0001	21.0002	21.0002	21.0002	21.0003	21.0003	21.0004	21.0005	21.0006	21.0007	21.0008	21.0009	21.0011	21.0012	21.0014	21.0017	21.0019	21.0022	21.0025	21.0029	21.0033	21.0038	21.0043	21.0049	21.0056	21.0064	21.0072	21.0082	21.0092	21.0104	21.0117	21.0131	21.0147	21.0165	21.0184	21.0205	21.0229	21.0254
						0.006505		21	21	21.0001	21.0001	21.0001	21.0002	21.0002	21.0002	21.0003	21.0003	21.0004	21.0005	21.0006	21.0007	21.0008	21.0009	21.0011	21.0012	21.0014	21.0017	21.0019	21.0022	21.0025	21.0029	21.0033	21.0038	21.0043	21.0049	21.0056	21.0064	21.0072	21.0082	21.0092	21.0104	21.0117	21.0132	21.0147	21.0165	21.0184	21.0206	21.0229	21.0254
						0.00651		21	21	21.0001	21.0001	21.0001	21.0002	21.0002	21.0002	21.0003	21.0003	21.0004	21.0005	21.0006	21.0007	21.0008	21.0009	21.0011	21.0012	21.0014	21.0017	21.0019	21.0022	21.0025	21.0029	21.0033	21.0038	21.0044	21.005	21.0056	21.0064	21.0072	21.0082	21.0093	21.0104	21.0117	21.0132	21.0148	21.0165	21.0185	21.0206	21.0229	21.0255
						0.006515		21	21	21.0001	21.0001	21.0001	21.0002	21.0002	21.0002	21.0003	21.0003	21.0004	21.0005	21.0006	21.0007	21.0008	21.0009	21.0011	21.0012	21.0014	21.0017	21.0019	21.0022	21.0025	21.0029	21.0033	21.0038	21.0044	21.005	21.0057	21.0064	21.0073	21.0082	21.0093	21.0105	21.0118	21.0132	21.0148	21.0166	21.0185	21.0206	21.023	21.0255
						0.00652		21	21	21.0001	21.0001	21.0001	21.0002	21.0002	21.0002	21.0003	21.0004	21.0004	21.0005	21.0006	21.0007	21.0008	21.0009	21.0011	21.0013	21.0014	21.0017	21.0019	21.0022	21.0026	21.0029	21.0034	21.0038	21.0044	21.005	21.0057	21.0064	21.0073	21.0082	21.0093	21.0105	21.0118	21.0132	21.0148	21.0166	21.0185	21.0207	21.023	21.0256
						0.006525		21	21	21.0001	21.0001	21.0001	21.0002	21.0002	21.0002	21.0003	21.0004	21.0004	21.0005	21.0006	21.0007	21.0008	21.0009	21.0011	21.0013	21.0015	21.0017	21.0019	21.0022	21.0026	21.0029	21.0034	21.0038	21.0044	21.005	21.0057	21.0064	21.0073	21.0083	21.0093	21.0105	21.0118	21.0133	21.0149	21.0166	21.0186	21.0207	21.0231	21.0256
						0.00653		21	21	21.0001	21.0001	21.0001	21.0002	21.0002	21.0002	21.0003	21.0004	21.0004	21.0005	21.0006	21.0007	21.0008	21.0009	21.0011	21.0013	21.0015	21.0017	21.0019	21.0022	21.0026	21.003	21.0034	21.0039	21.0044	21.005	21.0057	21.0065	21.0073	21.0083	21.0093	21.0105	21.0118	21.0133	21.0149	21.0167	21.0186	21.0207	21.0231	21.0257
						0.006535		21	21	21.0001	21.0001	21.0001	21.0002	21.0002	21.0002	21.0003	21.0004	21.0004	21.0005	21.0006	21.0007	21.0008	21.0009	21.0011	21.0013	21.0015	21.0017	21.002	21.0022	21.0026	21.003	21.0034	21.0039	21.0044	21.005	21.0057	21.0065	21.0073	21.0083	21.0094	21.0106	21.0119	21.0133	21.0149	21.0167	21.0186	21.0208	21.0231	21.0257
						0.00654		21	21	21.0001	21.0001	21.0001	21.0002	21.0002	21.0002	21.0003	21.0004	21.0004	21.0005	21.0006	21.0007	21.0008	21.0009	21.0011	21.0013	21.0015	21.0017	21.002	21.0023	21.0026	21.003	21.0034	21.0039	21.0044	21.005	21.0057	21.0065	21.0074	21.0083	21.0094	21.0106	21.0119	21.0133	21.015	21.0167	21.0187	21.0208	21.0232	21.0257
						0.006545		21	21	21.0001	21.0001	21.0001	21.0002	21.0002	21.0002	21.0003	21.0004	21.0004	21.0005	21.0006	21.0007	21.0008	21.0009	21.0011	21.0013	21.0015	21.0017	21.002	21.0023	21.0026	21.003	21.0034	21.0039	21.0044	21.0051	21.0057	21.0065	21.0074	21.0083	21.0094	21.0106	21.0119	21.0134	21.015	21.0168	21.0187	21.0209	21.0232	21.0258
						0.00655		21	21	21.0001	21.0001	21.0001	21.0002	21.0002	21.0002	21.0003	21.0004	21.0004	21.0005	21.0006	21.0007	21.0008	21.001	21.0011	21.0013	21.0015	21.0017	21.002	21.0023	21.0026	21.003	21.0034	21.0039	21.0045	21.0051	21.0058	21.0065	21.0074	21.0084	21.0094	21.0106	21.0119	21.0134	21.015	21.0168	21.0187	21.0209	21.0232	21.0258
						0.006555		21	21	21.0001	21.0001	21.0001	21.0002	21.0002	21.0002	21.0003	21.0004	21.0004	21.0005	21.0006	21.0007	21.0008	21.001	21.0011	21.0013	21.0015	21.0017	21.002	21.0023	21.0026	21.003	21.0034	21.0039	21.0045	21.0051	21.0058	21.0066	21.0074	21.0084	21.0095	21.0106	21.012	21.0134	21.015	21.0168	21.0188	21.0209	21.0233	21.0259
						0.00656		21	21	21.0001	21.0001	21.0001	21.0002	21.0002	21.0003	21.0003	21.0004	21.0004	21.0005	21.0006	21.0007	21.0008	21.001	21.0011	21.0013	21.0015	21.0017	21.002	21.0023	21.0026	21.003	21.0034	21.0039	21.0045	21.0051	21.0058	21.0066	21.0074	21.0084	21.0095	21.0107	21.012	21.0135	21.0151	21.0169	21.0188	21.021	21.0233	21.0259
						0.006565		21	21	21.0001	21.0001	21.0001	21.0002	21.0002	21.0003	21.0003	21.0004	21.0004	21.0005	21.0006	21.0007	21.0008	21.001	21.0011	21.0013	21.0015	21.0017	21.002	21.0023	21.0026	21.003	21.0035	21.0039	21.0045	21.0051	21.0058	21.0066	21.0075	21.0084	21.0095	21.0107	21.012	21.0135	21.0151	21.0169	21.0189	21.021	21.0234	21.0259
						0.00657		21	21	21.0001	21.0001	21.0001	21.0002	21.0002	21.0003	21.0003	21.0004	21.0004	21.0005	21.0006	21.0007	21.0008	21.001	21.0011	21.0013	21.0015	21.0017	21.002	21.0023	21.0026	21.003	21.0035	21.004	21.0045	21.0051	21.0058	21.0066	21.0075	21.0084	21.0095	21.0107	21.012	21.0135	21.0151	21.0169	21.0189	21.021	21.0234	21.026
						0.006575		21	21	21.0001	21.0001	21.0001	21.0002	21.0002	21.0003	21.0003	21.0004	21.0004	21.0005	21.0006	21.0007	21.0008	21.001	21.0011	21.0013	21.0015	21.0017	21.002	21.0023	21.0027	21.003	21.0035	21.004	21.0045	21.0051	21.0058	21.0066	21.0075	21.0085	21.0095	21.0107	21.0121	21.0135	21.0152	21.017	21.0189	21.0211	21.0234	21.026
						0.00658		21	21	21.0001	21.0001	21.0001	21.0002	21.0002	21.0003	21.0003	21.0004	21.0004	21.0005	21.0006	21.0007	21.0008	21.001	21.0011	21.0013	21.0015	21.0018	21.002	21.0023	21.0027	21.003	21.0035	21.004	21.0045	21.0052	21.0059	21.0066	21.0075	21.0085	21.0096	21.0108	21.0121	21.0136	21.0152	21.017	21.019	21.0211	21.0235	21.0261
						0.006585		21	21	21.0001	21.0001	21.0001	21.0002	21.0002	21.0003	21.0003	21.0004	21.0004	21.0005	21.0006	21.0007	21.0008	21.001	21.0011	21.0013	21.0015	21.0018	21.002	21.0023	21.0027	21.0031	21.0035	21.004	21.0045	21.0052	21.0059	21.0067	21.0075	21.0085	21.0096	21.0108	21.0121	21.0136	21.0152	21.017	21.019	21.0212	21.0235	21.0261
						0.00659		21	21	21.0001	21.0001	21.0001	21.0002	21.0002	21.0003	21.0003	21.0004	21.0004	21.0005	21.0006	21.0007	21.0008	21.001	21.0011	21.0013	21.0015	21.0018	21.002	21.0023	21.0027	21.0031	21.0035	21.004	21.0046	21.0052	21.0059	21.0067	21.0075	21.0085	21.0096	21.0108	21.0122	21.0136	21.0153	21.0171	21.019	21.0212	21.0236	21.0261
						0.006595		21	21	21.0001	21.0001	21.0001	21.0002	21.0002	21.0003	21.0003	21.0004	21.0004	21.0005	21.0006	21.0007	21.0008	21.001	21.0011	21.0013	21.0015	21.0018	21.002	21.0023	21.0027	21.0031	21.0035	21.004	21.0046	21.0052	21.0059	21.0067	21.0076	21.0085	21.0096	21.0108	21.0122	21.0137	21.0153	21.0171	21.0191	21.0212	21.0236	21.0262
						0.0066		21	21	21.0001	21.0001	21.0001	21.0002	21.0002	21.0003	21.0003	21.0004	21.0004	21.0005	21.0006	21.0007	21.0009	21.001	21.0011	21.0013	21.0015	21.0018	21.002	21.0024	21.0027	21.0031	21.0035	21.004	21.0046	21.0052	21.0059	21.0067	21.0076	21.0086	21.0097	21.0109	21.0122	21.0137	21.0153	21.0171	21.0191	21.0213	21.0236	21.0262
						0.006605		21	21	21.0001	21.0001	21.0001	21.0002	21.0002	21.0003	21.0003	21.0004	21.0005	21.0005	21.0006	21.0007	21.0009	21.001	21.0012	21.0013	21.0015	21.0018	21.0021	21.0024	21.0027	21.0031	21.0035	21.004	21.0046	21.0052	21.0059	21.0067	21.0076	21.0086	21.0097	21.0109	21.0122	21.0137	21.0153	21.0171	21.0191	21.0213	21.0237	21.0263
						0.00661		21	21	21.0001	21.0001	21.0001	21.0002	21.0002	21.0003	21.0003	21.0004	21.0005	21.0005	21.0006	21.0007	21.0009	21.001	21.0012	21.0013	21.0016	21.0018	21.0021	21.0024	21.0027	21.0031	21.0036	21.0041	21.0046	21.0052	21.006	21.0067	21.0076	21.0086	21.0097	21.0109	21.0123	21.0137	21.0154	21.0172	21.0192	21.0213	21.0237	21.0263
						0.006615		21	21	21.0001	21.0001	21.0001	21.0002	21.0002	21.0003	21.0003	21.0004	21.0005	21.0005	21.0006	21.0007	21.0009	21.001	21.0012	21.0013	21.0016	21.0018	21.0021	21.0024	21.0027	21.0031	21.0036	21.0041	21.0046	21.0053	21.006	21.0068	21.0076	21.0086	21.0097	21.0109	21.0123	21.0138	21.0154	21.0172	21.0192	21.0214	21.0238	21.0263
						0.00662		21	21	21.0001	21.0001	21.0001	21.0002	21.0002	21.0003	21.0003	21.0004	21.0005	21.0005	21.0006	21.0007	21.0009	21.001	21.0012	21.0014	21.0016	21.0018	21.0021	21.0024	21.0027	21.0031	21.0036	21.0041	21.0046	21.0053	21.006	21.0068	21.0077	21.0086	21.0097	21.011	21.0123	21.0138	21.0154	21.0172	21.0192	21.0214	21.0238	21.0264
						0.006625		21	21	21.0001	21.0001	21.0001	21.0002	21.0002	21.0003	21.0003	21.0004	21.0005	21.0005	21.0006	21.0007	21.0009	21.001	21.0012	21.0014	21.0016	21.0018	21.0021	21.0024	21.0027	21.0031	21.0036	21.0041	21.0047	21.0053	21.006	21.0068	21.0077	21.0087	21.0098	21.011	21.0123	21.0138	21.0155	21.0173	21.0193	21.0214	21.0238	21.0264
						0.00663		21	21	21.0001	21.0001	21.0001	21.0002	21.0002	21.0003	21.0003	21.0004	21.0005	21.0005	21.0006	21.0007	21.0009	21.001	21.0012	21.0014	21.0016	21.0018	21.0021	21.0024	21.0027	21.0031	21.0036	21.0041	21.0047	21.0053	21.006	21.0068	21.0077	21.0087	21.0098	21.011	21.0124	21.0139	21.0155	21.0173	21.0193	21.0215	21.0239	21.0265
						0.006635		21	21	21.0001	21.0001	21.0001	21.0002	21.0002	21.0003	21.0003	21.0004	21.0005	21.0005	21.0006	21.0008	21.0009	21.001	21.0012	21.0014	21.0016	21.0018	21.0021	21.0024	21.0028	21.0032	21.0036	21.0041	21.0047	21.0053	21.006	21.0068	21.0077	21.0087	21.0098	21.011	21.0124	21.0139	21.0155	21.0173	21.0193	21.0215	21.0239	21.0265
						0.00664		21	21	21.0001	21.0001	21.0001	21.0002	21.0002	21.0003	21.0003	21.0004	21.0005	21.0005	21.0006	21.0008	21.0009	21.001	21.0012	21.0014	21.0016	21.0018	21.0021	21.0024	21.0028	21.0032	21.0036	21.0041	21.0047	21.0053	21.006	21.0068	21.0077	21.0087	21.0098	21.0111	21.0124	21.0139	21.0156	21.0174	21.0194	21.0216	21.0239	21.0266
						0.006645		21	21	21.0001	21.0001	21.0001	21.0002	21.0002	21.0003	21.0003	21.0004	21.0005	21.0006	21.0006	21.0008	21.0009	21.001	21.0012	21.0014	21.0016	21.0018	21.0021	21.0024	21.0028	21.0032	21.0036	21.0041	21.0047	21.0053	21.0061	21.0069	21.0078	21.0088	21.0099	21.0111	21.0124	21.0139	21.0156	21.0174	21.0194	21.0216	21.024	21.0266
						0.00665		21	21	21.0001	21.0001	21.0001	21.0002	21.0002	21.0003	21.0003	21.0004	21.0005	21.0006	21.0006	21.0008	21.0009	21.001	21.0012	21.0014	21.0016	21.0018	21.0021	21.0024	21.0028	21.0032	21.0036	21.0041	21.0047	21.0054	21.0061	21.0069	21.0078	21.0088	21.0099	21.0111	21.0125	21.014	21.0156	21.0174	21.0194	21.0216	21.024	21.0266
						0.006655		21	21	21.0001	21.0001	21.0001	21.0002	21.0002	21.0003	21.0003	21.0004	21.0005	21.0006	21.0007	21.0008	21.0009	21.001	21.0012	21.0014	21.0016	21.0018	21.0021	21.0024	21.0028	21.0032	21.0036	21.0042	21.0047	21.0054	21.0061	21.0069	21.0078	21.0088	21.0099	21.0111	21.0125	21.014	21.0157	21.0175	21.0195	21.0217	21.0241	21.0267
						0.00666		21	21	21.0001	21.0001	21.0001	21.0002	21.0002	21.0003	21.0003	21.0004	21.0005	21.0006	21.0007	21.0008	21.0009	21.001	21.0012	21.0014	21.0016	21.0019	21.0021	21.0024	21.0028	21.0032	21.0037	21.0042	21.0047	21.0054	21.0061	21.0069	21.0078	21.0088	21.0099	21.0112	21.0125	21.014	21.0157	21.0175	21.0195	21.0217	21.0241	21.0267
						0.006665		21	21	21.0001	21.0001	21.0001	21.0002	21.0002	21.0003	21.0003	21.0004	21.0005	21.0006	21.0007	21.0008	21.0009	21.001	21.0012	21.0014	21.0016	21.0019	21.0021	21.0025	21.0028	21.0032	21.0037	21.0042	21.0048	21.0054	21.0061	21.0069	21.0078	21.0088	21.0099	21.0112	21.0125	21.0141	21.0157	21.0175	21.0195	21.0217	21.0241	21.0268
						0.00667		21	21	21.0001	21.0001	21.0001	21.0002	21.0002	21.0003	21.0003	21.0004	21.0005	21.0006	21.0007	21.0008	21.0009	21.001	21.0012	21.0014	21.0016	21.0019	21.0021	21.0025	21.0028	21.0032	21.0037	21.0042	21.0048	21.0054	21.0061	21.007	21.0079	21.0089	21.01	21.0112	21.0126	21.0141	21.0157	21.0176	21.0196	21.0218	21.0242	21.0268
						0.006675		21	21	21.0001	21.0001	21.0001	21.0002	21.0002	21.0003	21.0003	21.0004	21.0005	21.0006	21.0007	21.0008	21.0009	21.0011	21.0012	21.0014	21.0016	21.0019	21.0022	21.0025	21.0028	21.0032	21.0037	21.0042	21.0048	21.0054	21.0062	21.007	21.0079	21.0089	21.01	21.0112	21.0126	21.0141	21.0158	21.0176	21.0196	21.0218	21.0242	21.0268
						0.00668		21	21	21.0001	21.0001	21.0001	21.0002	21.0002	21.0003	21.0003	21.0004	21.0005	21.0006	21.0007	21.0008	21.0009	21.0011	21.0012	21.0014	21.0016	21.0019	21.0022	21.0025	21.0028	21.0032	21.0037	21.0042	21.0048	21.0054	21.0062	21.007	21.0079	21.0089	21.01	21.0113	21.0126	21.0141	21.0158	21.0176	21.0196	21.0218	21.0243	21.0269
						0.006685		21	21	21.0001	21.0001	21.0001	21.0002	21.0002	21.0003	21.0003	21.0004	21.0005	21.0006	21.0007	21.0008	21.0009	21.0011	21.0012	21.0014	21.0016	21.0019	21.0022	21.0025	21.0028	21.0033	21.0037	21.0042	21.0048	21.0055	21.0062	21.007	21.0079	21.0089	21.01	21.0113	21.0127	21.0142	21.0158	21.0177	21.0197	21.0219	21.0243	21.0269
						0.00669		21	21	21.0001	21.0001	21.0001	21.0002	21.0002	21.0003	21.0003	21.0004	21.0005	21.0006	21.0007	21.0008	21.0009	21.0011	21.0012	21.0014	21.0016	21.0019	21.0022	21.0025	21.0029	21.0033	21.0037	21.0042	21.0048	21.0055	21.0062	21.007	21.0079	21.0089	21.0101	21.0113	21.0127	21.0142	21.0159	21.0177	21.0197	21.0219	21.0243	21.027
						0.006695		21	21	21.0001	21.0001	21.0001	21.0002	21.0002	21.0003	21.0003	21.0004	21.0005	21.0006	21.0007	21.0008	21.0009	21.0011	21.0012	21.0014	21.0016	21.0019	21.0022	21.0025	21.0029	21.0033	21.0037	21.0043	21.0048	21.0055	21.0062	21.007	21.008	21.009	21.0101	21.0113	21.0127	21.0142	21.0159	21.0177	21.0197	21.022	21.0244	21.027
						0.0067		21	21	21.0001	21.0001	21.0001	21.0002	21.0002	21.0003	21.0003	21.0004	21.0005	21.0006	21.0007	21.0008	21.0009	21.0011	21.0012	21.0014	21.0017	21.0019	21.0022	21.0025	21.0029	21.0033	21.0037	21.0043	21.0049	21.0055	21.0062	21.0071	21.008	21.009	21.0101	21.0114	21.0127	21.0142	21.0159	21.0178	21.0198	21.022	21.0244	21.027
						0.006705		21	21	21.0001	21.0001	21.0001	21.0002	21.0002	21.0003	21.0003	21.0004	21.0005	21.0006	21.0007	21.0008	21.0009	21.0011	21.0012	21.0014	21.0017	21.0019	21.0022	21.0025	21.0029	21.0033	21.0038	21.0043	21.0049	21.0055	21.0063	21.0071	21.008	21.009	21.0101	21.0114	21.0128	21.0143	21.016	21.0178	21.0198	21.022	21.0244	21.0271
						0.00671		21	21	21.0001	21.0001	21.0001	21.0002	21.0002	21.0003	21.0003	21.0004	21.0005	21.0006	21.0007	21.0008	21.0009	21.0011	21.0013	21.0014	21.0017	21.0019	21.0022	21.0025	21.0029	21.0033	21.0038	21.0043	21.0049	21.0055	21.0063	21.0071	21.008	21.009	21.0102	21.0114	21.0128	21.0143	21.016	21.0178	21.0199	21.0221	21.0245	21.0271
						0.006715		21	21	21.0001	21.0001	21.0001	21.0002	21.0002	21.0003	21.0004	21.0004	21.0005	21.0006	21.0007	21.0008	21.0009	21.0011	21.0013	21.0015	21.0017	21.0019	21.0022	21.0025	21.0029	21.0033	21.0038	21.0043	21.0049	21.0056	21.0063	21.0071	21.008	21.009	21.0102	21.0114	21.0128	21.0143	21.016	21.0179	21.0199	21.0221	21.0245	21.0272
						0.00672		21	21	21.0001	21.0001	21.0001	21.0002	21.0002	21.0003	21.0004	21.0004	21.0005	21.0006	21.0007	21.0008	21.0009	21.0011	21.0013	21.0015	21.0017	21.0019	21.0022	21.0025	21.0029	21.0033	21.0038	21.0043	21.0049	21.0056	21.0063	21.0071	21.008	21.0091	21.0102	21.0114	21.0128	21.0144	21.016	21.0179	21.0199	21.0221	21.0246	21.0272
						0.006725		21	21	21.0001	21.0001	21.0001	21.0002	21.0002	21.0003	21.0004	21.0004	21.0005	21.0006	21.0007	21.0008	21.0009	21.0011	21.0013	21.0015	21.0017	21.0019	21.0022	21.0026	21.0029	21.0033	21.0038	21.0043	21.0049	21.0056	21.0063	21.0071	21.0081	21.0091	21.0102	21.0115	21.0129	21.0144	21.0161	21.0179	21.02	21.0222	21.0246	21.0272
						0.00673		21	21	21.0001	21.0001	21.0001	21.0002	21.0002	21.0003	21.0004	21.0004	21.0005	21.0006	21.0007	21.0008	21.0009	21.0011	21.0013	21.0015	21.0017	21.0019	21.0022	21.0026	21.0029	21.0033	21.0038	21.0043	21.0049	21.0056	21.0063	21.0072	21.0081	21.0091	21.0102	21.0115	21.0129	21.0144	21.0161	21.018	21.02	21.0222	21.0246	21.0273
						0.006735		21	21	21.0001	21.0001	21.0001	21.0002	21.0002	21.0003	21.0004	21.0004	21.0005	21.0006	21.0007	21.0008	21.0009	21.0011	21.0013	21.0015	21.0017	21.002	21.0022	21.0026	21.0029	21.0034	21.0038	21.0044	21.0049	21.0056	21.0064	21.0072	21.0081	21.0091	21.0103	21.0115	21.0129	21.0144	21.0161	21.018	21.02	21.0222	21.0247	21.0273
						0.00674		21	21	21.0001	21.0001	21.0001	21.0002	21.0002	21.0003	21.0004	21.0004	21.0005	21.0006	21.0007	21.0008	21.001	21.0011	21.0013	21.0015	21.0017	21.002	21.0022	21.0026	21.0029	21.0034	21.0038	21.0044	21.005	21.0056	21.0064	21.0072	21.0081	21.0091	21.0103	21.0115	21.0129	21.0145	21.0162	21.018	21.0201	21.0223	21.0247	21.0274
						0.006745		21	21	21.0001	21.0001	21.0001	21.0002	21.0002	21.0003	21.0004	21.0004	21.0005	21.0006	21.0007	21.0008	21.001	21.0011	21.0013	21.0015	21.0017	21.002	21.0023	21.0026	21.003	21.0034	21.0039	21.0044	21.005	21.0056	21.0064	21.0072	21.0081	21.0092	21.0103	21.0116	21.013	21.0145	21.0162	21.0181	21.0201	21.0223	21.0248	21.0274
						0.00675		21	21	21.0001	21.0001	21.0002	21.0002	21.0002	21.0003	21.0004	21.0004	21.0005	21.0006	21.0007	21.0008	21.001	21.0011	21.0013	21.0015	21.0017	21.002	21.0023	21.0026	21.003	21.0034	21.0039	21.0044	21.005	21.0057	21.0064	21.0072	21.0082	21.0092	21.0103	21.0116	21.013	21.0145	21.0162	21.0181	21.0201	21.0224	21.0248	21.0275
						0.006755		21	21	21.0001	21.0001	21.0002	21.0002	21.0002	21.0003	21.0004	21.0004	21.0005	21.0006	21.0007	21.0008	21.001	21.0011	21.0013	21.0015	21.0017	21.002	21.0023	21.0026	21.003	21.0034	21.0039	21.0044	21.005	21.0057	21.0064	21.0073	21.0082	21.0092	21.0104	21.0116	21.013	21.0146	21.0163	21.0181	21.0202	21.0224	21.0248	21.0275
						0.00676		21	21	21.0001	21.0001	21.0002	21.0002	21.0002	21.0003	21.0004	21.0004	21.0005	21.0006	21.0007	21.0008	21.001	21.0011	21.0013	21.0015	21.0017	21.002	21.0023	21.0026	21.003	21.0034	21.0039	21.0044	21.005	21.0057	21.0064	21.0073	21.0082	21.0092	21.0104	21.0116	21.013	21.0146	21.0163	21.0182	21.0202	21.0224	21.0249	21.0275
						0.006765		21	21	21.0001	21.0001	21.0002	21.0002	21.0002	21.0003	21.0004	21.0004	21.0005	21.0006	21.0007	21.0008	21.001	21.0011	21.0013	21.0015	21.0017	21.002	21.0023	21.0026	21.003	21.0034	21.0039	21.0044	21.005	21.0057	21.0065	21.0073	21.0082	21.0093	21.0104	21.0117	21.0131	21.0146	21.0163	21.0182	21.0202	21.0225	21.0249	21.0276
						0.00677		21	21	21.0001	21.0001	21.0002	21.0002	21.0002	21.0003	21.0004	21.0004	21.0005	21.0006	21.0007	21.0008	21.001	21.0011	21.0013	21.0015	21.0017	21.002	21.0023	21.0026	21.003	21.0034	21.0039	21.0044	21.005	21.0057	21.0065	21.0073	21.0082	21.0093	21.0104	21.0117	21.0131	21.0146	21.0163	21.0182	21.0203	21.0225	21.0249	21.0276
						0.006775		21	21	21.0001	21.0001	21.0002	21.0002	21.0003	21.0003	21.0004	21.0004	21.0005	21.0006	21.0007	21.0008	21.001	21.0011	21.0013	21.0015	21.0017	21.002	21.0023	21.0026	21.003	21.0034	21.0039	21.0045	21.0051	21.0057	21.0065	21.0073	21.0083	21.0093	21.0104	21.0117	21.0131	21.0147	21.0164	21.0182	21.0203	21.0225	21.025	21.0277
						0.00678		21	21	21.0001	21.0001	21.0002	21.0002	21.0003	21.0003	21.0004	21.0004	21.0005	21.0006	21.0007	21.0008	21.001	21.0011	21.0013	21.0015	21.0018	21.002	21.0023	21.0026	21.003	21.0034	21.0039	21.0045	21.0051	21.0057	21.0065	21.0073	21.0083	21.0093	21.0105	21.0117	21.0132	21.0147	21.0164	21.0183	21.0203	21.0226	21.025	21.0277
						0.006785		21	21	21.0001	21.0001	21.0002	21.0002	21.0003	21.0003	21.0004	21.0004	21.0005	21.0006	21.0007	21.0008	21.001	21.0011	21.0013	21.0015	21.0018	21.002	21.0023	21.0027	21.003	21.0035	21.0039	21.0045	21.0051	21.0058	21.0065	21.0074	21.0083	21.0093	21.0105	21.0118	21.0132	21.0147	21.0164	21.0183	21.0204	21.0226	21.0251	21.0277
						0.00679		21	21	21.0001	21.0001	21.0002	21.0002	21.0003	21.0003	21.0004	21.0004	21.0005	21.0006	21.0007	21.0009	21.001	21.0011	21.0013	21.0015	21.0018	21.002	21.0023	21.0027	21.003	21.0035	21.004	21.0045	21.0051	21.0058	21.0065	21.0074	21.0083	21.0094	21.0105	21.0118	21.0132	21.0148	21.0165	21.0183	21.0204	21.0226	21.0251	21.0278
						0.006795		21	21	21.0001	21.0001	21.0002	21.0002	21.0003	21.0003	21.0004	21.0004	21.0005	21.0006	21.0007	21.0009	21.001	21.0012	21.0013	21.0015	21.0018	21.002	21.0023	21.0027	21.0031	21.0035	21.004	21.0045	21.0051	21.0058	21.0066	21.0074	21.0083	21.0094	21.0105	21.0118	21.0132	21.0148	21.0165	21.0184	21.0204	21.0227	21.0251	21.0278
						0.0068		21	21	21.0001	21.0001	21.0002	21.0002	21.0003	21.0003	21.0004	21.0005	21.0005	21.0006	21.0007	21.0009	21.001	21.0012	21.0013	21.0015	21.0018	21.002	21.0023	21.0027	21.0031	21.0035	21.004	21.0045	21.0051	21.0058	21.0066	21.0074	21.0084	21.0094	21.0106	21.0118	21.0133	21.0148	21.0165	21.0184	21.0205	21.0227	21.0252	21.0279
						0.006805		21	21	21.0001	21.0001	21.0002	21.0002	21.0003	21.0003	21.0004	21.0005	21.0005	21.0006	21.0007	21.0009	21.001	21.0012	21.0013	21.0015	21.0018	21.002	21.0023	21.0027	21.0031	21.0035	21.004	21.0045	21.0051	21.0058	21.0066	21.0074	21.0084	21.0094	21.0106	21.0119	21.0133	21.0148	21.0166	21.0184	21.0205	21.0228	21.0252	21.0279
						0.00681		21	21	21.0001	21.0001	21.0002	21.0002	21.0003	21.0003	21.0004	21.0005	21.0005	21.0006	21.0007	21.0009	21.001	21.0012	21.0013	21.0016	21.0018	21.0021	21.0024	21.0027	21.0031	21.0035	21.004	21.0045	21.0052	21.0058	21.0066	21.0075	21.0084	21.0094	21.0106	21.0119	21.0133	21.0149	21.0166	21.0185	21.0205	21.0228	21.0253	21.0279
						0.006815		21	21	21.0001	21.0001	21.0002	21.0002	21.0003	21.0003	21.0004	21.0005	21.0005	21.0006	21.0007	21.0009	21.001	21.0012	21.0014	21.0016	21.0018	21.0021	21.0024	21.0027	21.0031	21.0035	21.004	21.0046	21.0052	21.0059	21.0066	21.0075	21.0084	21.0095	21.0106	21.0119	21.0133	21.0149	21.0166	21.0185	21.0206	21.0228	21.0253	21.028
						0.00682		21	21	21.0001	21.0001	21.0002	21.0002	21.0003	21.0003	21.0004	21.0005	21.0005	21.0006	21.0007	21.0009	21.001	21.0012	21.0014	21.0016	21.0018	21.0021	21.0024	21.0027	21.0031	21.0035	21.004	21.0046	21.0052	21.0059	21.0066	21.0075	21.0084	21.0095	21.0107	21.0119	21.0134	21.0149	21.0167	21.0185	21.0206	21.0229	21.0253	21.028
						0.006825		21	21	21.0001	21.0001	21.0002	21.0002	21.0003	21.0003	21.0004	21.0005	21.0005	21.0006	21.0008	21.0009	21.001	21.0012	21.0014	21.0016	21.0018	21.0021	21.0024	21.0027	21.0031	21.0035	21.004	21.0046	21.0052	21.0059	21.0067	21.0075	21.0085	21.0095	21.0107	21.012	21.0134	21.015	21.0167	21.0186	21.0206	21.0229	21.0254	21.0281
						0.00683		21	21	21.0001	21.0001	21.0002	21.0002	21.0003	21.0003	21.0004	21.0005	21.0005	21.0006	21.0008	21.0009	21.001	21.0012	21.0014	21.0016	21.0018	21.0021	21.0024	21.0027	21.0031	21.0036	21.004	21.0046	21.0052	21.0059	21.0067	21.0075	21.0085	21.0095	21.0107	21.012	21.0134	21.015	21.0167	21.0186	21.0207	21.0229	21.0254	21.0281
						0.006835		21	21	21.0001	21.0001	21.0002	21.0002	21.0003	21.0003	21.0004	21.0005	21.0006	21.0006	21.0008	21.0009	21.001	21.0012	21.0014	21.0016	21.0018	21.0021	21.0024	21.0027	21.0031	21.0036	21.0041	21.0046	21.0052	21.0059	21.0067	21.0075	21.0085	21.0096	21.0107	21.012	21.0134	21.015	21.0167	21.0186	21.0207	21.023	21.0254	21.0281
						0.00684		21	21	21.0001	21.0001	21.0002	21.0002	21.0003	21.0003	21.0004	21.0005	21.0006	21.0006	21.0008	21.0009	21.001	21.0012	21.0014	21.0016	21.0018	21.0021	21.0024	21.0027	21.0031	21.0036	21.0041	21.0046	21.0052	21.0059	21.0067	21.0076	21.0085	21.0096	21.0107	21.012	21.0135	21.015	21.0168	21.0187	21.0207	21.023	21.0255	21.0282
						0.006845		21	21	21.0001	21.0001	21.0002	21.0002	21.0003	21.0003	21.0004	21.0005	21.0006	21.0007	21.0008	21.0009	21.001	21.0012	21.0014	21.0016	21.0018	21.0021	21.0024	21.0028	21.0031	21.0036	21.0041	21.0046	21.0053	21.0059	21.0067	21.0076	21.0085	21.0096	21.0108	21.0121	21.0135	21.0151	21.0168	21.0187	21.0208	21.023	21.0255	21.0282
						0.00685		21	21	21.0001	21.0001	21.0002	21.0002	21.0003	21.0003	21.0004	21.0005	21.0006	21.0007	21.0008	21.0009	21.001	21.0012	21.0014	21.0016	21.0018	21.0021	21.0024	21.0028	21.0032	21.0036	21.0041	21.0046	21.0053	21.006	21.0067	21.0076	21.0086	21.0096	21.0108	21.0121	21.0135	21.0151	21.0168	21.0187	21.0208	21.0231	21.0256	21.0283
						0.006855		21	21	21.0001	21.0001	21.0002	21.0002	21.0003	21.0003	21.0004	21.0005	21.0006	21.0007	21.0008	21.0009	21.001	21.0012	21.0014	21.0016	21.0018	21.0021	21.0024	21.0028	21.0032	21.0036	21.0041	21.0047	21.0053	21.006	21.0068	21.0076	21.0086	21.0096	21.0108	21.0121	21.0135	21.0151	21.0169	21.0188	21.0208	21.0231	21.0256	21.0283
						0.00686		21	21	21.0001	21.0001	21.0002	21.0002	21.0003	21.0003	21.0004	21.0005	21.0006	21.0007	21.0008	21.0009	21.001	21.0012	21.0014	21.0016	21.0019	21.0021	21.0024	21.0028	21.0032	21.0036	21.0041	21.0047	21.0053	21.006	21.0068	21.0076	21.0086	21.0097	21.0108	21.0121	21.0136	21.0152	21.0169	21.0188	21.0209	21.0232	21.0256	21.0283
						0.006865		21	21	21.0001	21.0001	21.0002	21.0002	21.0003	21.0003	21.0004	21.0005	21.0006	21.0007	21.0008	21.0009	21.001	21.0012	21.0014	21.0016	21.0019	21.0021	21.0024	21.0028	21.0032	21.0036	21.0041	21.0047	21.0053	21.006	21.0068	21.0076	21.0086	21.0097	21.0109	21.0122	21.0136	21.0152	21.0169	21.0188	21.0209	21.0232	21.0257	21.0284
						0.00687		21	21	21.0001	21.0001	21.0002	21.0002	21.0003	21.0003	21.0004	21.0005	21.0006	21.0007	21.0008	21.0009	21.0011	21.0012	21.0014	21.0016	21.0019	21.0021	21.0024	21.0028	21.0032	21.0036	21.0041	21.0047	21.0053	21.006	21.0068	21.0077	21.0086	21.0097	21.0109	21.0122	21.0136	21.0152	21.017	21.0189	21.0209	21.0232	21.0257	21.0284
						0.006875		21	21	21.0001	21.0001	21.0002	21.0002	21.0003	21.0003	21.0004	21.0005	21.0006	21.0007	21.0008	21.0009	21.0011	21.0012	21.0014	21.0016	21.0019	21.0021	21.0025	21.0028	21.0032	21.0036	21.0041	21.0047	21.0053	21.006	21.0068	21.0077	21.0087	21.0097	21.0109	21.0122	21.0137	21.0152	21.017	21.0189	21.021	21.0233	21.0258	21.0285
						0.00688		21	21	21.0001	21.0001	21.0002	21.0002	21.0003	21.0003	21.0004	21.0005	21.0006	21.0007	21.0008	21.0009	21.0011	21.0012	21.0014	21.0016	21.0019	21.0022	21.0025	21.0028	21.0032	21.0037	21.0042	21.0047	21.0054	21.0061	21.0068	21.0077	21.0087	21.0097	21.0109	21.0122	21.0137	21.0153	21.017	21.0189	21.021	21.0233	21.0258	21.0285
						0.006885		21	21	21.0001	21.0001	21.0002	21.0002	21.0003	21.0003	21.0004	21.0005	21.0006	21.0007	21.0008	21.0009	21.0011	21.0012	21.0014	21.0016	21.0019	21.0022	21.0025	21.0028	21.0032	21.0037	21.0042	21.0047	21.0054	21.0061	21.0069	21.0077	21.0087	21.0098	21.011	21.0123	21.0137	21.0153	21.017	21.019	21.0211	21.0233	21.0258	21.0285
						0.00689		21	21	21.0001	21.0001	21.0002	21.0002	21.0003	21.0003	21.0004	21.0005	21.0006	21.0007	21.0008	21.0009	21.0011	21.0012	21.0014	21.0016	21.0019	21.0022	21.0025	21.0028	21.0032	21.0037	21.0042	21.0047	21.0054	21.0061	21.0069	21.0077	21.0087	21.0098	21.011	21.0123	21.0137	21.0153	21.0171	21.019	21.0211	21.0234	21.0259	21.0286
						0.006895		21	21	21.0001	21.0001	21.0002	21.0002	21.0003	21.0003	21.0004	21.0005	21.0006	21.0007	21.0008	21.0009	21.0011	21.0012	21.0014	21.0016	21.0019	21.0022	21.0025	21.0028	21.0032	21.0037	21.0042	21.0048	21.0054	21.0061	21.0069	21.0078	21.0087	21.0098	21.011	21.0123	21.0138	21.0154	21.0171	21.019	21.0211	21.0234	21.0259	21.0286
						0.0069		21	21	21.0001	21.0001	21.0002	21.0002	21.0003	21.0003	21.0004	21.0005	21.0006	21.0007	21.0008	21.0009	21.0011	21.0012	21.0014	21.0017	21.0019	21.0022	21.0025	21.0029	21.0033	21.0037	21.0042	21.0048	21.0054	21.0061	21.0069	21.0078	21.0087	21.0098	21.011	21.0123	21.0138	21.0154	21.0171	21.0191	21.0212	21.0234	21.0259	21.0287
						0.006905		21	21	21.0001	21.0001	21.0002	21.0002	21.0003	21.0003	21.0004	21.0005	21.0006	21.0007	21.0008	21.0009	21.0011	21.0012	21.0014	21.0017	21.0019	21.0022	21.0025	21.0029	21.0033	21.0037	21.0042	21.0048	21.0054	21.0061	21.0069	21.0078	21.0088	21.0098	21.011	21.0124	21.0138	21.0154	21.0172	21.0191	21.0212	21.0235	21.026	21.0287
						0.00691		21	21	21.0001	21.0001	21.0002	21.0002	21.0003	21.0003	21.0004	21.0005	21.0006	21.0007	21.0008	21.0009	21.0011	21.0013	21.0014	21.0017	21.0019	21.0022	21.0025	21.0029	21.0033	21.0037	21.0042	21.0048	21.0054	21.0061	21.0069	21.0078	21.0088	21.0099	21.0111	21.0124	21.0138	21.0154	21.0172	21.0191	21.0212	21.0235	21.026	21.0287
						0.006915		21	21	21.0001	21.0001	21.0002	21.0002	21.0003	21.0003	21.0004	21.0005	21.0006	21.0007	21.0008	21.0009	21.0011	21.0013	21.0015	21.0017	21.0019	21.0022	21.0025	21.0029	21.0033	21.0037	21.0042	21.0048	21.0054	21.0062	21.007	21.0078	21.0088	21.0099	21.0111	21.0124	21.0139	21.0155	21.0172	21.0192	21.0213	21.0236	21.0261	21.0288
						0.00692		21	21	21.0001	21.0001	21.0002	21.0002	21.0003	21.0003	21.0004	21.0005	21.0006	21.0007	21.0008	21.0009	21.0011	21.0013	21.0015	21.0017	21.0019	21.0022	21.0025	21.0029	21.0033	21.0037	21.0043	21.0048	21.0055	21.0062	21.007	21.0078	21.0088	21.0099	21.0111	21.0124	21.0139	21.0155	21.0173	21.0192	21.0213	21.0236	21.0261	21.0288
						0.006925		21	21	21.0001	21.0001	21.0002	21.0002	21.0003	21.0004	21.0004	21.0005	21.0006	21.0007	21.0008	21.0009	21.0011	21.0013	21.0015	21.0017	21.0019	21.0022	21.0025	21.0029	21.0033	21.0038	21.0043	21.0048	21.0055	21.0062	21.007	21.0079	21.0088	21.0099	21.0111	21.0125	21.0139	21.0155	21.0173	21.0192	21.0213	21.0236	21.0261	21.0289
						0.00693		21	21	21.0001	21.0001	21.0002	21.0002	21.0003	21.0004	21.0004	21.0005	21.0006	21.0007	21.0008	21.0009	21.0011	21.0013	21.0015	21.0017	21.0019	21.0022	21.0025	21.0029	21.0033	21.0038	21.0043	21.0049	21.0055	21.0062	21.007	21.0079	21.0089	21.01	21.0112	21.0125	21.0139	21.0156	21.0173	21.0192	21.0214	21.0237	21.0262	21.0289
						0.006935		21	21	21.0001	21.0001	21.0002	21.0002	21.0003	21.0004	21.0004	21.0005	21.0006	21.0007	21.0008	21.001	21.0011	21.0013	21.0015	21.0017	21.0019	21.0022	21.0026	21.0029	21.0033	21.0038	21.0043	21.0049	21.0055	21.0062	21.007	21.0079	21.0089	21.01	21.0112	21.0125	21.014	21.0156	21.0173	21.0193	21.0214	21.0237	21.0262	21.0289
						0.00694		21	21	21.0001	21.0001	21.0002	21.0002	21.0003	21.0004	21.0004	21.0005	21.0006	21.0007	21.0008	21.001	21.0011	21.0013	21.0015	21.0017	21.002	21.0022	21.0026	21.0029	21.0033	21.0038	21.0043	21.0049	21.0055	21.0062	21.007	21.0079	21.0089	21.01	21.0112	21.0125	21.014	21.0156	21.0174	21.0193	21.0214	21.0237	21.0263	21.029
						0.006945		21	21	21.0001	21.0001	21.0002	21.0002	21.0003	21.0004	21.0004	21.0005	21.0006	21.0007	21.0008	21.001	21.0011	21.0013	21.0015	21.0017	21.002	21.0022	21.0026	21.0029	21.0033	21.0038	21.0043	21.0049	21.0055	21.0063	21.0071	21.0079	21.0089	21.01	21.0112	21.0126	21.014	21.0156	21.0174	21.0193	21.0215	21.0238	21.0263	21.029
						0.00695		21	21	21.0001	21.0001	21.0002	21.0002	21.0003	21.0004	21.0004	21.0005	21.0006	21.0007	21.0008	21.001	21.0011	21.0013	21.0015	21.0017	21.002	21.0023	21.0026	21.0029	21.0033	21.0038	21.0043	21.0049	21.0055	21.0063	21.0071	21.008	21.0089	21.01	21.0113	21.0126	21.0141	21.0157	21.0174	21.0194	21.0215	21.0238	21.0263	21.0291
						0.006955		21	21	21.0001	21.0001	21.0002	21.0002	21.0003	21.0004	21.0004	21.0005	21.0006	21.0007	21.0008	21.001	21.0011	21.0013	21.0015	21.0017	21.002	21.0023	21.0026	21.0029	21.0034	21.0038	21.0043	21.0049	21.0056	21.0063	21.0071	21.008	21.009	21.0101	21.0113	21.0126	21.0141	21.0157	21.0175	21.0194	21.0215	21.0238	21.0264	21.0291
						0.00696		21	21	21.0001	21.0001	21.0002	21.0002	21.0003	21.0004	21.0004	21.0005	21.0006	21.0007	21.0008	21.001	21.0011	21.0013	21.0015	21.0017	21.002	21.0023	21.0026	21.003	21.0034	21.0038	21.0043	21.0049	21.0056	21.0063	21.0071	21.008	21.009	21.0101	21.0113	21.0126	21.0141	21.0157	21.0175	21.0194	21.0216	21.0239	21.0264	21.0291
						0.006965		21	21	21.0001	21.0001	21.0002	21.0002	21.0003	21.0004	21.0004	21.0005	21.0006	21.0007	21.0008	21.001	21.0011	21.0013	21.0015	21.0017	21.002	21.0023	21.0026	21.003	21.0034	21.0038	21.0044	21.0049	21.0056	21.0063	21.0071	21.008	21.009	21.0101	21.0113	21.0127	21.0141	21.0158	21.0175	21.0195	21.0216	21.0239	21.0264	21.0292
						0.00697		21	21	21.0001	21.0001	21.0002	21.0002	21.0003	21.0004	21.0004	21.0005	21.0006	21.0007	21.0008	21.001	21.0011	21.0013	21.0015	21.0017	21.002	21.0023	21.0026	21.003	21.0034	21.0039	21.0044	21.005	21.0056	21.0063	21.0071	21.008	21.009	21.0101	21.0113	21.0127	21.0142	21.0158	21.0176	21.0195	21.0216	21.024	21.0265	21.0292
						0.006975		21	21	21.0001	21.0001	21.0002	21.0002	21.0003	21.0004	21.0004	21.0005	21.0006	21.0007	21.0008	21.001	21.0011	21.0013	21.0015	21.0017	21.002	21.0023	21.0026	21.003	21.0034	21.0039	21.0044	21.005	21.0056	21.0063	21.0072	21.0081	21.009	21.0101	21.0114	21.0127	21.0142	21.0158	21.0176	21.0195	21.0217	21.024	21.0265	21.0293
						0.00698		21	21	21.0001	21.0001	21.0002	21.0002	21.0003	21.0004	21.0004	21.0005	21.0006	21.0007	21.0008	21.001	21.0011	21.0013	21.0015	21.0017	21.002	21.0023	21.0026	21.003	21.0034	21.0039	21.0044	21.005	21.0056	21.0064	21.0072	21.0081	21.0091	21.0102	21.0114	21.0127	21.0142	21.0158	21.0176	21.0196	21.0217	21.024	21.0266	21.0293
						0.006985		21	21	21.0001	21.0001	21.0002	21.0002	21.0003	21.0004	21.0004	21.0005	21.0006	21.0007	21.0009	21.001	21.0011	21.0013	21.0015	21.0018	21.002	21.0023	21.0026	21.003	21.0034	21.0039	21.0044	21.005	21.0056	21.0064	21.0072	21.0081	21.0091	21.0102	21.0114	21.0128	21.0142	21.0159	21.0177	21.0196	21.0217	21.0241	21.0266	21.0293
						0.00699		21	21	21.0001	21.0001	21.0002	21.0002	21.0003	21.0004	21.0004	21.0005	21.0006	21.0007	21.0009	21.001	21.0011	21.0013	21.0015	21.0018	21.002	21.0023	21.0026	21.003	21.0034	21.0039	21.0044	21.005	21.0057	21.0064	21.0072	21.0081	21.0091	21.0102	21.0114	21.0128	21.0143	21.0159	21.0177	21.0196	21.0218	21.0241	21.0266	21.0294
						0.006995		21	21	21.0001	21.0001	21.0002	21.0002	21.0003	21.0004	21.0004	21.0005	21.0006	21.0007	21.0009	21.001	21.0012	21.0013	21.0015	21.0018	21.002	21.0023	21.0026	21.003	21.0034	21.0039	21.0044	21.005	21.0057	21.0064	21.0072	21.0081	21.0091	21.0102	21.0115	21.0128	21.0143	21.0159	21.0177	21.0197	21.0218	21.0241	21.0267	21.0294
						0.007		21	21	21.0001	21.0001	21.0002	21.0002	21.0003	21.0004	21.0004	21.0005	21.0006	21.0007	21.0009	21.001	21.0012	21.0013	21.0015	21.0018	21.002	21.0023	21.0027	21.003	21.0034	21.0039	21.0044	21.005	21.0057	21.0064	21.0072	21.0081	21.0091	21.0103	21.0115	21.0128	21.0143	21.016	21.0177	21.0197	21.0218	21.0242	21.0267	21.0295
						0.007005		21	21	21.0001	21.0001	21.0002	21.0002	21.0003	21.0004	21.0005	21.0005	21.0006	21.0007	21.0009	21.001	21.0012	21.0013	21.0015	21.0018	21.002	21.0023	21.0027	21.003	21.0035	21.0039	21.0045	21.005	21.0057	21.0064	21.0073	21.0082	21.0092	21.0103	21.0115	21.0129	21.0143	21.016	21.0178	21.0197	21.0219	21.0242	21.0267	21.0295
						0.00701		21	21	21.0001	21.0001	21.0002	21.0002	21.0003	21.0004	21.0005	21.0005	21.0006	21.0007	21.0009	21.001	21.0012	21.0013	21.0016	21.0018	21.002	21.0023	21.0027	21.003	21.0035	21.0039	21.0045	21.0051	21.0057	21.0065	21.0073	21.0082	21.0092	21.0103	21.0115	21.0129	21.0144	21.016	21.0178	21.0198	21.0219	21.0242	21.0268	21.0295
						0.007015		21	21	21.0001	21.0001	21.0002	21.0002	21.0003	21.0004	21.0005	21.0005	21.0006	21.0007	21.0009	21.001	21.0012	21.0014	21.0016	21.0018	21.0021	21.0023	21.0027	21.0031	21.0035	21.0039	21.0045	21.0051	21.0057	21.0065	21.0073	21.0082	21.0092	21.0103	21.0116	21.0129	21.0144	21.016	21.0178	21.0198	21.0219	21.0243	21.0268	21.0296
						0.00702		21	21	21.0001	21.0001	21.0002	21.0002	21.0003	21.0004	21.0005	21.0005	21.0006	21.0007	21.0009	21.001	21.0012	21.0014	21.0016	21.0018	21.0021	21.0024	21.0027	21.0031	21.0035	21.004	21.0045	21.0051	21.0057	21.0065	21.0073	21.0082	21.0092	21.0103	21.0116	21.0129	21.0144	21.0161	21.0179	21.0198	21.022	21.0243	21.0269	21.0296
						0.007025		21	21	21.0001	21.0001	21.0002	21.0002	21.0003	21.0004	21.0005	21.0005	21.0006	21.0008	21.0009	21.001	21.0012	21.0014	21.0016	21.0018	21.0021	21.0024	21.0027	21.0031	21.0035	21.004	21.0045	21.0051	21.0058	21.0065	21.0073	21.0082	21.0092	21.0104	21.0116	21.013	21.0145	21.0161	21.0179	21.0199	21.022	21.0244	21.0269	21.0297
						0.00703		21	21	21.0001	21.0001	21.0002	21.0003	21.0003	21.0004	21.0005	21.0005	21.0006	21.0008	21.0009	21.001	21.0012	21.0014	21.0016	21.0018	21.0021	21.0024	21.0027	21.0031	21.0035	21.004	21.0045	21.0051	21.0058	21.0065	21.0073	21.0083	21.0093	21.0104	21.0116	21.013	21.0145	21.0161	21.0179	21.0199	21.022	21.0244	21.0269	21.0297
						0.007035		21	21	21.0001	21.0001	21.0002	21.0003	21.0003	21.0004	21.0005	21.0005	21.0006	21.0008	21.0009	21.001	21.0012	21.0014	21.0016	21.0018	21.0021	21.0024	21.0027	21.0031	21.0035	21.004	21.0045	21.0051	21.0058	21.0065	21.0074	21.0083	21.0093	21.0104	21.0116	21.013	21.0145	21.0162	21.018	21.0199	21.0221	21.0244	21.027	21.0297
						0.00704		21	21	21.0001	21.0001	21.0002	21.0003	21.0003	21.0004	21.0005	21.0006	21.0006	21.0008	21.0009	21.001	21.0012	21.0014	21.0016	21.0018	21.0021	21.0024	21.0027	21.0031	21.0035	21.004	21.0045	21.0051	21.0058	21.0065	21.0074	21.0083	21.0093	21.0104	21.0117	21.013	21.0145	21.0162	21.018	21.02	21.0221	21.0245	21.027	21.0298
						0.007045		21	21	21.0001	21.0001	21.0002	21.0003	21.0003	21.0004	21.0005	21.0006	21.0007	21.0008	21.0009	21.001	21.0012	21.0014	21.0016	21.0018	21.0021	21.0024	21.0027	21.0031	21.0035	21.004	21.0046	21.0052	21.0058	21.0066	21.0074	21.0083	21.0093	21.0105	21.0117	21.0131	21.0146	21.0162	21.018	21.02	21.0221	21.0245	21.027	21.0298
						0.00705		21	21	21.0001	21.0001	21.0002	21.0003	21.0003	21.0004	21.0005	21.0006	21.0007	21.0008	21.0009	21.001	21.0012	21.0014	21.0016	21.0018	21.0021	21.0024	21.0027	21.0031	21.0035	21.004	21.0046	21.0052	21.0058	21.0066	21.0074	21.0083	21.0093	21.0105	21.0117	21.0131	21.0146	21.0162	21.018	21.02	21.0222	21.0245	21.0271	21.0299
						0.007055		21	21	21.0001	21.0001	21.0002	21.0003	21.0003	21.0004	21.0005	21.0006	21.0007	21.0008	21.0009	21.001	21.0012	21.0014	21.0016	21.0018	21.0021	21.0024	21.0027	21.0031	21.0036	21.004	21.0046	21.0052	21.0058	21.0066	21.0074	21.0083	21.0094	21.0105	21.0117	21.0131	21.0146	21.0163	21.0181	21.0201	21.0222	21.0246	21.0271	21.0299
						0.00706		21	21	21.0001	21.0001	21.0002	21.0003	21.0003	21.0004	21.0005	21.0006	21.0007	21.0008	21.0009	21.001	21.0012	21.0014	21.0016	21.0018	21.0021	21.0024	21.0028	21.0031	21.0036	21.004	21.0046	21.0052	21.0059	21.0066	21.0074	21.0084	21.0094	21.0105	21.0118	21.0131	21.0146	21.0163	21.0181	21.0201	21.0222	21.0246	21.0272	21.0299
						0.007065		21	21	21.0001	21.0001	21.0002	21.0003	21.0003	21.0004	21.0005	21.0006	21.0007	21.0008	21.0009	21.001	21.0012	21.0014	21.0016	21.0018	21.0021	21.0024	21.0028	21.0031	21.0036	21.0041	21.0046	21.0052	21.0059	21.0066	21.0075	21.0084	21.0094	21.0105	21.0118	21.0132	21.0147	21.0163	21.0181	21.0201	21.0223	21.0246	21.0272	21.03
						0.00707		21	21	21.0001	21.0001	21.0002	21.0003	21.0003	21.0004	21.0005	21.0006	21.0007	21.0008	21.0009	21.0011	21.0012	21.0014	21.0016	21.0019	21.0021	21.0024	21.0028	21.0032	21.0036	21.0041	21.0046	21.0052	21.0059	21.0066	21.0075	21.0084	21.0094	21.0106	21.0118	21.0132	21.0147	21.0164	21.0182	21.0202	21.0223	21.0247	21.0272	21.03
						0.007075		21	21	21.0001	21.0001	21.0002	21.0003	21.0003	21.0004	21.0005	21.0006	21.0007	21.0008	21.0009	21.0011	21.0012	21.0014	21.0016	21.0019	21.0021	21.0024	21.0028	21.0032	21.0036	21.0041	21.0046	21.0052	21.0059	21.0067	21.0075	21.0084	21.0094	21.0106	21.0118	21.0132	21.0147	21.0164	21.0182	21.0202	21.0224	21.0247	21.0273	21.0301
						0.00708		21	21	21.0001	21.0001	21.0002	21.0003	21.0003	21.0004	21.0005	21.0006	21.0007	21.0008	21.0009	21.0011	21.0012	21.0014	21.0016	21.0019	21.0021	21.0024	21.0028	21.0032	21.0036	21.0041	21.0046	21.0052	21.0059	21.0067	21.0075	21.0084	21.0095	21.0106	21.0119	21.0132	21.0147	21.0164	21.0182	21.0202	21.0224	21.0247	21.0273	21.0301
						0.007085		21	21	21.0001	21.0001	21.0002	21.0003	21.0003	21.0004	21.0005	21.0006	21.0007	21.0008	21.0009	21.0011	21.0012	21.0014	21.0016	21.0019	21.0021	21.0025	21.0028	21.0032	21.0036	21.0041	21.0046	21.0053	21.0059	21.0067	21.0075	21.0085	21.0095	21.0106	21.0119	21.0133	21.0148	21.0164	21.0183	21.0202	21.0224	21.0248	21.0273	21.0301
						0.00709		21	21	21.0001	21.0001	21.0002	21.0003	21.0003	21.0004	21.0005	21.0006	21.0007	21.0008	21.0009	21.0011	21.0012	21.0014	21.0016	21.0019	21.0022	21.0025	21.0028	21.0032	21.0036	21.0041	21.0047	21.0053	21.006	21.0067	21.0075	21.0085	21.0095	21.0106	21.0119	21.0133	21.0148	21.0165	21.0183	21.0203	21.0225	21.0248	21.0274	21.0302
						0.007095		21	21	21.0001	21.0001	21.0002	21.0003	21.0003	21.0004	21.0005	21.0006	21.0007	21.0008	21.0009	21.0011	21.0012	21.0014	21.0016	21.0019	21.0022	21.0025	21.0028	21.0032	21.0036	21.0041	21.0047	21.0053	21.006	21.0067	21.0076	21.0085	21.0095	21.0107	21.0119	21.0133	21.0148	21.0165	21.0183	21.0203	21.0225	21.0249	21.0274	21.0302
						0.0071		21	21	21.0001	21.0002	21.0002	21.0003	21.0003	21.0004	21.0005	21.0006	21.0007	21.0008	21.0009	21.0011	21.0012	21.0014	21.0016	21.0019	21.0022	21.0025	21.0028	21.0032	21.0036	21.0041	21.0047	21.0053	21.006	21.0067	21.0076	21.0085	21.0095	21.0107	21.0119	21.0133	21.0149	21.0165	21.0183	21.0203	21.0225	21.0249	21.0275	21.0303
						0.007105		21	21	21.0001	21.0002	21.0002	21.0003	21.0003	21.0004	21.0005	21.0006	21.0007	21.0008	21.0009	21.0011	21.0012	21.0014	21.0017	21.0019	21.0022	21.0025	21.0028	21.0032	21.0037	21.0041	21.0047	21.0053	21.006	21.0068	21.0076	21.0085	21.0096	21.0107	21.012	21.0134	21.0149	21.0166	21.0184	21.0204	21.0226	21.0249	21.0275	21.0303
						0.00711		21	21	21.0001	21.0002	21.0002	21.0003	21.0003	21.0004	21.0005	21.0006	21.0007	21.0008	21.0009	21.0011	21.0013	21.0014	21.0017	21.0019	21.0022	21.0025	21.0028	21.0032	21.0037	21.0042	21.0047	21.0053	21.006	21.0068	21.0076	21.0086	21.0096	21.0107	21.012	21.0134	21.0149	21.0166	21.0184	21.0204	21.0226	21.025	21.0275	21.0303
						0.007115		21	21	21.0001	21.0002	21.0002	21.0003	21.0003	21.0004	21.0005	21.0006	21.0007	21.0008	21.0009	21.0011	21.0013	21.0014	21.0017	21.0019	21.0022	21.0025	21.0028	21.0032	21.0037	21.0042	21.0047	21.0053	21.006	21.0068	21.0076	21.0086	21.0096	21.0108	21.012	21.0134	21.0149	21.0166	21.0184	21.0204	21.0226	21.025	21.0276	21.0304
						0.00712		21	21	21.0001	21.0002	21.0002	21.0003	21.0003	21.0004	21.0005	21.0006	21.0007	21.0008	21.0009	21.0011	21.0013	21.0015	21.0017	21.0019	21.0022	21.0025	21.0029	21.0032	21.0037	21.0042	21.0047	21.0054	21.006	21.0068	21.0076	21.0086	21.0096	21.0108	21.012	21.0134	21.015	21.0166	21.0185	21.0205	21.0227	21.025	21.0276	21.0304
						0.007125		21	21	21.0001	21.0002	21.0002	21.0003	21.0003	21.0004	21.0005	21.0006	21.0007	21.0008	21.0009	21.0011	21.0013	21.0015	21.0017	21.0019	21.0022	21.0025	21.0029	21.0033	21.0037	21.0042	21.0047	21.0054	21.0061	21.0068	21.0077	21.0086	21.0096	21.0108	21.0121	21.0135	21.015	21.0167	21.0185	21.0205	21.0227	21.0251	21.0276	21.0304
						0.00713		21	21	21.0001	21.0002	21.0002	21.0003	21.0003	21.0004	21.0005	21.0006	21.0007	21.0008	21.0009	21.0011	21.0013	21.0015	21.0017	21.0019	21.0022	21.0025	21.0029	21.0033	21.0037	21.0042	21.0048	21.0054	21.0061	21.0068	21.0077	21.0086	21.0097	21.0108	21.0121	21.0135	21.015	21.0167	21.0185	21.0205	21.0227	21.0251	21.0277	21.0305
						0.007135		21	21	21.0001	21.0002	21.0002	21.0003	21.0003	21.0004	21.0005	21.0006	21.0007	21.0008	21.001	21.0011	21.0013	21.0015	21.0017	21.0019	21.0022	21.0025	21.0029	21.0033	21.0037	21.0042	21.0048	21.0054	21.0061	21.0068	21.0077	21.0086	21.0097	21.0108	21.0121	21.0135	21.015	21.0167	21.0186	21.0206	21.0228	21.0251	21.0277	21.0305
						0.00714		21	21	21.0001	21.0002	21.0002	21.0003	21.0003	21.0004	21.0005	21.0006	21.0007	21.0008	21.001	21.0011	21.0013	21.0015	21.0017	21.0019	21.0022	21.0025	21.0029	21.0033	21.0037	21.0042	21.0048	21.0054	21.0061	21.0069	21.0077	21.0087	21.0097	21.0109	21.0121	21.0135	21.0151	21.0168	21.0186	21.0206	21.0228	21.0252	21.0278	21.0306
						0.007145		21	21.0001	21.0001	21.0002	21.0002	21.0003	21.0003	21.0004	21.0005	21.0006	21.0007	21.0008	21.001	21.0011	21.0013	21.0015	21.0017	21.0019	21.0022	21.0025	21.0029	21.0033	21.0037	21.0042	21.0048	21.0054	21.0061	21.0069	21.0077	21.0087	21.0097	21.0109	21.0122	21.0136	21.0151	21.0168	21.0186	21.0206	21.0228	21.0252	21.0278	21.0306
						0.00715		21	21.0001	21.0001	21.0002	21.0002	21.0003	21.0003	21.0004	21.0005	21.0006	21.0007	21.0008	21.001	21.0011	21.0013	21.0015	21.0017	21.002	21.0022	21.0025	21.0029	21.0033	21.0037	21.0042	21.0048	21.0054	21.0061	21.0069	21.0078	21.0087	21.0098	21.0109	21.0122	21.0136	21.0151	21.0168	21.0187	21.0207	21.0229	21.0252	21.0278	21.0306
						0.007155		21	21.0001	21.0001	21.0002	21.0002	21.0003	21.0003	21.0004	21.0005	21.0006	21.0007	21.0008	21.001	21.0011	21.0013	21.0015	21.0017	21.002	21.0022	21.0026	21.0029	21.0033	21.0038	21.0043	21.0048	21.0054	21.0061	21.0069	21.0078	21.0087	21.0098	21.0109	21.0122	21.0136	21.0151	21.0168	21.0187	21.0207	21.0229	21.0253	21.0279	21.0307
						0.00716		21	21.0001	21.0001	21.0002	21.0002	21.0003	21.0003	21.0004	21.0005	21.0006	21.0007	21.0008	21.001	21.0011	21.0013	21.0015	21.0017	21.002	21.0022	21.0026	21.0029	21.0033	21.0038	21.0043	21.0048	21.0055	21.0062	21.0069	21.0078	21.0087	21.0098	21.011	21.0122	21.0136	21.0152	21.0169	21.0187	21.0207	21.0229	21.0253	21.0279	21.0307
						0.007165		21	21.0001	21.0001	21.0002	21.0002	21.0003	21.0004	21.0004	21.0005	21.0006	21.0007	21.0008	21.001	21.0011	21.0013	21.0015	21.0017	21.002	21.0023	21.0026	21.0029	21.0033	21.0038	21.0043	21.0048	21.0055	21.0062	21.0069	21.0078	21.0088	21.0098	21.011	21.0123	21.0137	21.0152	21.0169	21.0187	21.0208	21.023	21.0254	21.0279	21.0308
						0.00717		21	21.0001	21.0001	21.0002	21.0002	21.0003	21.0004	21.0004	21.0005	21.0006	21.0007	21.0008	21.001	21.0011	21.0013	21.0015	21.0017	21.002	21.0023	21.0026	21.0029	21.0033	21.0038	21.0043	21.0049	21.0055	21.0062	21.007	21.0078	21.0088	21.0098	21.011	21.0123	21.0137	21.0152	21.0169	21.0188	21.0208	21.023	21.0254	21.028	21.0308
						0.007175		21	21.0001	21.0001	21.0002	21.0002	21.0003	21.0004	21.0004	21.0005	21.0006	21.0007	21.0008	21.001	21.0011	21.0013	21.0015	21.0017	21.002	21.0023	21.0026	21.0029	21.0033	21.0038	21.0043	21.0049	21.0055	21.0062	21.007	21.0078	21.0088	21.0099	21.011	21.0123	21.0137	21.0153	21.017	21.0188	21.0208	21.023	21.0254	21.028	21.0308
						0.00718		21	21.0001	21.0001	21.0002	21.0002	21.0003	21.0004	21.0004	21.0005	21.0006	21.0007	21.0008	21.001	21.0011	21.0013	21.0015	21.0017	21.002	21.0023	21.0026	21.003	21.0034	21.0038	21.0043	21.0049	21.0055	21.0062	21.007	21.0079	21.0088	21.0099	21.011	21.0123	21.0137	21.0153	21.017	21.0188	21.0209	21.0231	21.0255	21.0281	21.0309
						0.007185		21	21.0001	21.0001	21.0002	21.0002	21.0003	21.0004	21.0004	21.0005	21.0006	21.0007	21.0008	21.001	21.0011	21.0013	21.0015	21.0017	21.002	21.0023	21.0026	21.003	21.0034	21.0038	21.0043	21.0049	21.0055	21.0062	21.007	21.0079	21.0088	21.0099	21.0111	21.0123	21.0138	21.0153	21.017	21.0189	21.0209	21.0231	21.0255	21.0281	21.0309
						0.00719		21	21.0001	21.0001	21.0002	21.0002	21.0003	21.0004	21.0004	21.0005	21.0006	21.0007	21.0009	21.001	21.0011	21.0013	21.0015	21.0017	21.002	21.0023	21.0026	21.003	21.0034	21.0038	21.0043	21.0049	21.0055	21.0062	21.007	21.0079	21.0089	21.0099	21.0111	21.0124	21.0138	21.0153	21.017	21.0189	21.0209	21.0231	21.0255	21.0281	21.031
						0.007195		21	21.0001	21.0001	21.0002	21.0002	21.0003	21.0004	21.0004	21.0005	21.0006	21.0007	21.0009	21.001	21.0012	21.0013	21.0015	21.0018	21.002	21.0023	21.0026	21.003	21.0034	21.0038	21.0044	21.0049	21.0056	21.0063	21.007	21.0079	21.0089	21.0099	21.0111	21.0124	21.0138	21.0154	21.0171	21.0189	21.021	21.0232	21.0256	21.0282	21.031
						0.0072		21	21.0001	21.0001	21.0002	21.0002	21.0003	21.0004	21.0004	21.0005	21.0006	21.0007	21.0009	21.001	21.0012	21.0013	21.0015	21.0018	21.002	21.0023	21.0026	21.003	21.0034	21.0039	21.0044	21.0049	21.0056	21.0063	21.0071	21.0079	21.0089	21.01	21.0111	21.0124	21.0138	21.0154	21.0171	21.019	21.021	21.0232	21.0256	21.0282	21.031
						0.007205		21	21.0001	21.0001	21.0002	21.0002	21.0003	21.0004	21.0004	21.0005	21.0006	21.0007	21.0009	21.001	21.0012	21.0013	21.0015	21.0018	21.002	21.0023	21.0026	21.003	21.0034	21.0039	21.0044	21.0049	21.0056	21.0063	21.0071	21.0079	21.0089	21.01	21.0111	21.0124	21.0139	21.0154	21.0171	21.019	21.021	21.0232	21.0256	21.0282	21.0311
						0.00721		21	21.0001	21.0001	21.0002	21.0002	21.0003	21.0004	21.0004	21.0005	21.0006	21.0007	21.0009	21.001	21.0012	21.0013	21.0015	21.0018	21.002	21.0023	21.0026	21.003	21.0034	21.0039	21.0044	21.005	21.0056	21.0063	21.0071	21.008	21.0089	21.01	21.0112	21.0125	21.0139	21.0154	21.0172	21.019	21.0211	21.0233	21.0257	21.0283	21.0311
						0.007215		21	21.0001	21.0001	21.0002	21.0002	21.0003	21.0004	21.0004	21.0005	21.0006	21.0007	21.0009	21.001	21.0012	21.0013	21.0015	21.0018	21.002	21.0023	21.0026	21.003	21.0034	21.0039	21.0044	21.005	21.0056	21.0063	21.0071	21.008	21.0089	21.01	21.0112	21.0125	21.0139	21.0155	21.0172	21.019	21.0211	21.0233	21.0257	21.0283	21.0312
						0.00722		21	21.0001	21.0001	21.0002	21.0002	21.0003	21.0004	21.0004	21.0005	21.0006	21.0007	21.0009	21.001	21.0012	21.0014	21.0016	21.0018	21.002	21.0023	21.0027	21.003	21.0034	21.0039	21.0044	21.005	21.0056	21.0063	21.0071	21.008	21.009	21.01	21.0112	21.0125	21.0139	21.0155	21.0172	21.0191	21.0211	21.0233	21.0257	21.0284	21.0312
						0.007225		21	21.0001	21.0001	21.0002	21.0002	21.0003	21.0004	21.0004	21.0005	21.0006	21.0007	21.0009	21.001	21.0012	21.0014	21.0016	21.0018	21.002	21.0023	21.0027	21.003	21.0034	21.0039	21.0044	21.005	21.0056	21.0063	21.0071	21.008	21.009	21.0101	21.0112	21.0125	21.014	21.0155	21.0172	21.0191	21.0211	21.0234	21.0258	21.0284	21.0312
						0.00723		21	21.0001	21.0001	21.0002	21.0002	21.0003	21.0004	21.0004	21.0005	21.0006	21.0008	21.0009	21.001	21.0012	21.0014	21.0016	21.0018	21.0021	21.0023	21.0027	21.003	21.0035	21.0039	21.0044	21.005	21.0056	21.0064	21.0072	21.008	21.009	21.0101	21.0113	21.0126	21.014	21.0156	21.0173	21.0191	21.0212	21.0234	21.0258	21.0284	21.0313
						0.007235		21	21.0001	21.0001	21.0002	21.0002	21.0003	21.0004	21.0005	21.0005	21.0006	21.0008	21.0009	21.001	21.0012	21.0014	21.0016	21.0018	21.0021	21.0024	21.0027	21.003	21.0035	21.0039	21.0044	21.005	21.0057	21.0064	21.0072	21.0081	21.009	21.0101	21.0113	21.0126	21.014	21.0156	21.0173	21.0192	21.0212	21.0234	21.0259	21.0285	21.0313
						0.00724		21	21.0001	21.0001	21.0002	21.0002	21.0003	21.0004	21.0005	21.0005	21.0006	21.0008	21.0009	21.001	21.0012	21.0014	21.0016	21.0018	21.0021	21.0024	21.0027	21.0031	21.0035	21.0039	21.0045	21.005	21.0057	21.0064	21.0072	21.0081	21.009	21.0101	21.0113	21.0126	21.014	21.0156	21.0173	21.0192	21.0212	21.0235	21.0259	21.0285	21.0313
						0.007245		21	21.0001	21.0001	21.0002	21.0002	21.0003	21.0004	21.0005	21.0005	21.0006	21.0008	21.0009	21.001	21.0012	21.0014	21.0016	21.0018	21.0021	21.0024	21.0027	21.0031	21.0035	21.0039	21.0045	21.005	21.0057	21.0064	21.0072	21.0081	21.0091	21.0101	21.0113	21.0126	21.0141	21.0156	21.0174	21.0192	21.0213	21.0235	21.0259	21.0285	21.0314
						0.00725		21	21.0001	21.0001	21.0002	21.0002	21.0003	21.0004	21.0005	21.0005	21.0006	21.0008	21.0009	21.001	21.0012	21.0014	21.0016	21.0018	21.0021	21.0024	21.0027	21.0031	21.0035	21.004	21.0045	21.0051	21.0057	21.0064	21.0072	21.0081	21.0091	21.0102	21.0113	21.0127	21.0141	21.0157	21.0174	21.0193	21.0213	21.0235	21.026	21.0286	21.0314
						0.007255		21	21.0001	21.0001	21.0002	21.0002	21.0003	21.0004	21.0005	21.0005	21.0007	21.0008	21.0009	21.001	21.0012	21.0014	21.0016	21.0018	21.0021	21.0024	21.0027	21.0031	21.0035	21.004	21.0045	21.0051	21.0057	21.0064	21.0072	21.0081	21.0091	21.0102	21.0114	21.0127	21.0141	21.0157	21.0174	21.0193	21.0213	21.0236	21.026	21.0286	21.0315
						0.00726		21	21.0001	21.0001	21.0002	21.0002	21.0003	21.0004	21.0005	21.0006	21.0007	21.0008	21.0009	21.001	21.0012	21.0014	21.0016	21.0018	21.0021	21.0024	21.0027	21.0031	21.0035	21.004	21.0045	21.0051	21.0057	21.0065	21.0073	21.0081	21.0091	21.0102	21.0114	21.0127	21.0141	21.0157	21.0174	21.0193	21.0214	21.0236	21.026	21.0287	21.0315
						0.007265		21	21.0001	21.0001	21.0002	21.0002	21.0003	21.0004	21.0005	21.0006	21.0007	21.0008	21.0009	21.001	21.0012	21.0014	21.0016	21.0018	21.0021	21.0024	21.0027	21.0031	21.0035	21.004	21.0045	21.0051	21.0057	21.0065	21.0073	21.0082	21.0091	21.0102	21.0114	21.0127	21.0142	21.0157	21.0175	21.0193	21.0214	21.0236	21.0261	21.0287	21.0315
						0.00727		21	21.0001	21.0001	21.0002	21.0002	21.0003	21.0004	21.0005	21.0006	21.0007	21.0008	21.0009	21.001	21.0012	21.0014	21.0016	21.0018	21.0021	21.0024	21.0027	21.0031	21.0035	21.004	21.0045	21.0051	21.0058	21.0065	21.0073	21.0082	21.0092	21.0102	21.0114	21.0127	21.0142	21.0158	21.0175	21.0194	21.0214	21.0237	21.0261	21.0287	21.0316
						0.007275		21	21.0001	21.0001	21.0002	21.0002	21.0003	21.0004	21.0005	21.0006	21.0007	21.0008	21.0009	21.0011	21.0012	21.0014	21.0016	21.0018	21.0021	21.0024	21.0027	21.0031	21.0035	21.004	21.0045	21.0051	21.0058	21.0065	21.0073	21.0082	21.0092	21.0103	21.0115	21.0128	21.0142	21.0158	21.0175	21.0194	21.0215	21.0237	21.0261	21.0288	21.0316
						0.00728		21	21.0001	21.0001	21.0002	21.0002	21.0003	21.0004	21.0005	21.0006	21.0007	21.0008	21.0009	21.0011	21.0012	21.0014	21.0016	21.0019	21.0021	21.0024	21.0028	21.0031	21.0035	21.004	21.0045	21.0051	21.0058	21.0065	21.0073	21.0082	21.0092	21.0103	21.0115	21.0128	21.0142	21.0158	21.0176	21.0194	21.0215	21.0237	21.0262	21.0288	21.0317
						0.007285		21	21.0001	21.0001	21.0002	21.0002	21.0003	21.0004	21.0005	21.0006	21.0007	21.0008	21.0009	21.0011	21.0012	21.0014	21.0016	21.0019	21.0021	21.0024	21.0028	21.0031	21.0036	21.004	21.0046	21.0051	21.0058	21.0065	21.0073	21.0082	21.0092	21.0103	21.0115	21.0128	21.0143	21.0158	21.0176	21.0195	21.0215	21.0238	21.0262	21.0288	21.0317
						0.00729		21	21.0001	21.0001	21.0002	21.0002	21.0003	21.0004	21.0005	21.0006	21.0007	21.0008	21.0009	21.0011	21.0012	21.0014	21.0016	21.0019	21.0021	21.0024	21.0028	21.0031	21.0036	21.004	21.0046	21.0052	21.0058	21.0065	21.0073	21.0082	21.0092	21.0103	21.0115	21.0128	21.0143	21.0159	21.0176	21.0195	21.0216	21.0238	21.0262	21.0289	21.0317
						0.007295		21	21.0001	21.0001	21.0002	21.0002	21.0003	21.0004	21.0005	21.0006	21.0007	21.0008	21.0009	21.0011	21.0012	21.0014	21.0016	21.0019	21.0021	21.0024	21.0028	21.0032	21.0036	21.0041	21.0046	21.0052	21.0058	21.0066	21.0074	21.0083	21.0093	21.0103	21.0115	21.0129	21.0143	21.0159	21.0176	21.0195	21.0216	21.0238	21.0263	21.0289	21.0318
						0.0073		21	21.0001	21.0001	21.0002	21.0002	21.0003	21.0004	21.0005	21.0006	21.0007	21.0008	21.0009	21.0011	21.0012	21.0014	21.0016	21.0019	21.0021	21.0024	21.0028	21.0032	21.0036	21.0041	21.0046	21.0052	21.0058	21.0066	21.0074	21.0083	21.0093	21.0104	21.0116	21.0129	21.0143	21.0159	21.0177	21.0196	21.0216	21.0239	21.0263	21.029	21.0318
						0.007305		21	21.0001	21.0001	21.0002	21.0002	21.0003	21.0004	21.0005	21.0006	21.0007	21.0008	21.0009	21.0011	21.0012	21.0014	21.0016	21.0019	21.0021	21.0025	21.0028	21.0032	21.0036	21.0041	21.0046	21.0052	21.0059	21.0066	21.0074	21.0083	21.0093	21.0104	21.0116	21.0129	21.0144	21.016	21.0177	21.0196	21.0217	21.0239	21.0263	21.029	21.0319
						0.00731		21	21.0001	21.0001	21.0002	21.0002	21.0003	21.0004	21.0005	21.0006	21.0007	21.0008	21.0009	21.0011	21.0012	21.0014	21.0016	21.0019	21.0022	21.0025	21.0028	21.0032	21.0036	21.0041	21.0046	21.0052	21.0059	21.0066	21.0074	21.0083	21.0093	21.0104	21.0116	21.0129	21.0144	21.016	21.0177	21.0196	21.0217	21.0239	21.0264	21.029	21.0319
						0.007315		21	21.0001	21.0001	21.0002	21.0002	21.0003	21.0004	21.0005	21.0006	21.0007	21.0008	21.0009	21.0011	21.0012	21.0014	21.0017	21.0019	21.0022	21.0025	21.0028	21.0032	21.0036	21.0041	21.0046	21.0052	21.0059	21.0066	21.0074	21.0083	21.0093	21.0104	21.0116	21.013	21.0144	21.016	21.0178	21.0197	21.0217	21.024	21.0264	21.0291	21.0319
						0.00732		21	21.0001	21.0001	21.0002	21.0002	21.0003	21.0004	21.0005	21.0006	21.0007	21.0008	21.0009	21.0011	21.0013	21.0014	21.0017	21.0019	21.0022	21.0025	21.0028	21.0032	21.0036	21.0041	21.0046	21.0052	21.0059	21.0066	21.0074	21.0083	21.0093	21.0104	21.0117	21.013	21.0144	21.016	21.0178	21.0197	21.0218	21.024	21.0265	21.0291	21.032
						0.007325		21	21.0001	21.0001	21.0002	21.0002	21.0003	21.0004	21.0005	21.0006	21.0007	21.0008	21.0009	21.0011	21.0013	21.0014	21.0017	21.0019	21.0022	21.0025	21.0028	21.0032	21.0036	21.0041	21.0047	21.0052	21.0059	21.0066	21.0075	21.0084	21.0094	21.0105	21.0117	21.013	21.0145	21.0161	21.0178	21.0197	21.0218	21.024	21.0265	21.0291	21.032
						0.00733		21	21.0001	21.0001	21.0002	21.0002	21.0003	21.0004	21.0005	21.0006	21.0007	21.0008	21.0009	21.0011	21.0013	21.0015	21.0017	21.0019	21.0022	21.0025	21.0028	21.0032	21.0036	21.0041	21.0047	21.0053	21.0059	21.0067	21.0075	21.0084	21.0094	21.0105	21.0117	21.013	21.0145	21.0161	21.0178	21.0197	21.0218	21.0241	21.0265	21.0292	21.032
						0.007335		21	21.0001	21.0001	21.0002	21.0002	21.0003	21.0004	21.0005	21.0006	21.0007	21.0008	21.0009	21.0011	21.0013	21.0015	21.0017	21.0019	21.0022	21.0025	21.0028	21.0032	21.0037	21.0041	21.0047	21.0053	21.0059	21.0067	21.0075	21.0084	21.0094	21.0105	21.0117	21.0131	21.0145	21.0161	21.0179	21.0198	21.0219	21.0241	21.0266	21.0292	21.0321
						0.00734		21	21.0001	21.0001	21.0002	21.0003	21.0003	21.0004	21.0005	21.0006	21.0007	21.0008	21.0009	21.0011	21.0013	21.0015	21.0017	21.0019	21.0022	21.0025	21.0028	21.0032	21.0037	21.0041	21.0047	21.0053	21.006	21.0067	21.0075	21.0084	21.0094	21.0105	21.0117	21.0131	21.0145	21.0161	21.0179	21.0198	21.0219	21.0241	21.0266	21.0292	21.0321
						0.007345		21	21.0001	21.0001	21.0002	21.0003	21.0003	21.0004	21.0005	21.0006	21.0007	21.0008	21.001	21.0011	21.0013	21.0015	21.0017	21.0019	21.0022	21.0025	21.0029	21.0032	21.0037	21.0042	21.0047	21.0053	21.006	21.0067	21.0075	21.0084	21.0094	21.0105	21.0118	21.0131	21.0146	21.0162	21.0179	21.0198	21.0219	21.0242	21.0266	21.0293	21.0322
						0.00735		21	21.0001	21.0001	21.0002	21.0003	21.0003	21.0004	21.0005	21.0006	21.0007	21.0008	21.001	21.0011	21.0013	21.0015	21.0017	21.0019	21.0022	21.0025	21.0029	21.0033	21.0037	21.0042	21.0047	21.0053	21.006	21.0067	21.0075	21.0085	21.0095	21.0106	21.0118	21.0131	21.0146	21.0162	21.018	21.0199	21.0219	21.0242	21.0267	21.0293	21.0322
						0.007355		21	21.0001	21.0001	21.0002	21.0003	21.0003	21.0004	21.0005	21.0006	21.0007	21.0008	21.001	21.0011	21.0013	21.0015	21.0017	21.0019	21.0022	21.0025	21.0029	21.0033	21.0037	21.0042	21.0047	21.0053	21.006	21.0067	21.0076	21.0085	21.0095	21.0106	21.0118	21.0131	21.0146	21.0162	21.018	21.0199	21.022	21.0242	21.0267	21.0294	21.0322
						0.00736		21	21.0001	21.0001	21.0002	21.0003	21.0003	21.0004	21.0005	21.0006	21.0007	21.0008	21.001	21.0011	21.0013	21.0015	21.0017	21.0019	21.0022	21.0025	21.0029	21.0033	21.0037	21.0042	21.0047	21.0053	21.006	21.0068	21.0076	21.0085	21.0095	21.0106	21.0118	21.0132	21.0146	21.0162	21.018	21.0199	21.022	21.0243	21.0267	21.0294	21.0323
						0.007365		21	21.0001	21.0001	21.0002	21.0003	21.0003	21.0004	21.0005	21.0006	21.0007	21.0008	21.001	21.0011	21.0013	21.0015	21.0017	21.002	21.0022	21.0025	21.0029	21.0033	21.0037	21.0042	21.0047	21.0054	21.006	21.0068	21.0076	21.0085	21.0095	21.0106	21.0119	21.0132	21.0147	21.0163	21.018	21.02	21.022	21.0243	21.0268	21.0294	21.0323
						0.00737		21	21.0001	21.0001	21.0002	21.0003	21.0003	21.0004	21.0005	21.0006	21.0007	21.0008	21.001	21.0011	21.0013	21.0015	21.0017	21.002	21.0022	21.0025	21.0029	21.0033	21.0037	21.0042	21.0048	21.0054	21.006	21.0068	21.0076	21.0085	21.0095	21.0106	21.0119	21.0132	21.0147	21.0163	21.0181	21.02	21.0221	21.0243	21.0268	21.0295	21.0324
						0.007375		21	21.0001	21.0001	21.0002	21.0003	21.0003	21.0004	21.0005	21.0006	21.0007	21.0008	21.001	21.0011	21.0013	21.0015	21.0017	21.002	21.0022	21.0026	21.0029	21.0033	21.0037	21.0042	21.0048	21.0054	21.0061	21.0068	21.0076	21.0085	21.0096	21.0107	21.0119	21.0132	21.0147	21.0163	21.0181	21.02	21.0221	21.0244	21.0268	21.0295	21.0324
						0.00738		21	21.0001	21.0001	21.0002	21.0003	21.0003	21.0004	21.0005	21.0006	21.0007	21.0008	21.001	21.0011	21.0013	21.0015	21.0017	21.002	21.0022	21.0026	21.0029	21.0033	21.0037	21.0042	21.0048	21.0054	21.0061	21.0068	21.0076	21.0086	21.0096	21.0107	21.0119	21.0133	21.0147	21.0164	21.0181	21.02	21.0221	21.0244	21.0269	21.0295	21.0324
						0.007385		21	21.0001	21.0001	21.0002	21.0003	21.0003	21.0004	21.0005	21.0006	21.0007	21.0008	21.001	21.0011	21.0013	21.0015	21.0017	21.002	21.0023	21.0026	21.0029	21.0033	21.0038	21.0042	21.0048	21.0054	21.0061	21.0068	21.0077	21.0086	21.0096	21.0107	21.0119	21.0133	21.0148	21.0164	21.0181	21.0201	21.0222	21.0244	21.0269	21.0296	21.0325
						0.00739		21	21.0001	21.0001	21.0002	21.0003	21.0003	21.0004	21.0005	21.0006	21.0007	21.0008	21.001	21.0011	21.0013	21.0015	21.0017	21.002	21.0023	21.0026	21.0029	21.0033	21.0038	21.0043	21.0048	21.0054	21.0061	21.0068	21.0077	21.0086	21.0096	21.0107	21.012	21.0133	21.0148	21.0164	21.0182	21.0201	21.0222	21.0245	21.0269	21.0296	21.0325
						0.007395		21	21.0001	21.0001	21.0002	21.0003	21.0003	21.0004	21.0005	21.0006	21.0007	21.0008	21.001	21.0011	21.0013	21.0015	21.0017	21.002	21.0023	21.0026	21.0029	21.0033	21.0038	21.0043	21.0048	21.0054	21.0061	21.0069	21.0077	21.0086	21.0096	21.0108	21.012	21.0133	21.0148	21.0164	21.0182	21.0201	21.0222	21.0245	21.027	21.0297	21.0325
						0.0074		21	21.0001	21.0001	21.0002	21.0003	21.0003	21.0004	21.0005	21.0006	21.0007	21.0008	21.001	21.0011	21.0013	21.0015	21.0017	21.002	21.0023	21.0026	21.0029	21.0033	21.0038	21.0043	21.0048	21.0054	21.0061	21.0069	21.0077	21.0086	21.0097	21.0108	21.012	21.0134	21.0148	21.0165	21.0182	21.0202	21.0223	21.0245	21.027	21.0297	21.0326
						0.007405		21	21.0001	21.0001	21.0002	21.0003	21.0003	21.0004	21.0005	21.0006	21.0007	21.0009	21.001	21.0011	21.0013	21.0015	21.0017	21.002	21.0023	21.0026	21.003	21.0033	21.0038	21.0043	21.0048	21.0055	21.0061	21.0069	21.0077	21.0087	21.0097	21.0108	21.012	21.0134	21.0149	21.0165	21.0183	21.0202	21.0223	21.0246	21.0271	21.0297	21.0326
						0.00741		21	21.0001	21.0001	21.0002	21.0003	21.0003	21.0004	21.0005	21.0006	21.0007	21.0009	21.001	21.0012	21.0013	21.0015	21.0018	21.002	21.0023	21.0026	21.003	21.0034	21.0038	21.0043	21.0049	21.0055	21.0061	21.0069	21.0077	21.0087	21.0097	21.0108	21.0121	21.0134	21.0149	21.0165	21.0183	21.0202	21.0223	21.0246	21.0271	21.0298	21.0327
						0.007415		21	21.0001	21.0001	21.0002	21.0003	21.0003	21.0004	21.0005	21.0006	21.0007	21.0009	21.001	21.0012	21.0013	21.0015	21.0018	21.002	21.0023	21.0026	21.003	21.0034	21.0038	21.0043	21.0049	21.0055	21.0062	21.0069	21.0078	21.0087	21.0097	21.0108	21.0121	21.0134	21.0149	21.0165	21.0183	21.0203	21.0224	21.0246	21.0271	21.0298	21.0327
						0.00742		21	21.0001	21.0001	21.0002	21.0003	21.0003	21.0004	21.0005	21.0006	21.0007	21.0009	21.001	21.0012	21.0013	21.0015	21.0018	21.002	21.0023	21.0026	21.003	21.0034	21.0038	21.0043	21.0049	21.0055	21.0062	21.0069	21.0078	21.0087	21.0097	21.0109	21.0121	21.0135	21.0149	21.0166	21.0183	21.0203	21.0224	21.0247	21.0272	21.0298	21.0327
						0.007425		21	21.0001	21.0001	21.0002	21.0003	21.0003	21.0004	21.0005	21.0006	21.0007	21.0009	21.001	21.0012	21.0013	21.0015	21.0018	21.002	21.0023	21.0026	21.003	21.0034	21.0038	21.0043	21.0049	21.0055	21.0062	21.007	21.0078	21.0087	21.0097	21.0109	21.0121	21.0135	21.015	21.0166	21.0184	21.0203	21.0224	21.0247	21.0272	21.0299	21.0328
						0.00743		21	21.0001	21.0001	21.0002	21.0003	21.0003	21.0004	21.0005	21.0006	21.0007	21.0009	21.001	21.0012	21.0013	21.0015	21.0018	21.002	21.0023	21.0026	21.003	21.0034	21.0038	21.0043	21.0049	21.0055	21.0062	21.007	21.0078	21.0087	21.0098	21.0109	21.0121	21.0135	21.015	21.0166	21.0184	21.0203	21.0225	21.0247	21.0272	21.0299	21.0328
						0.007435		21	21.0001	21.0001	21.0002	21.0003	21.0003	21.0004	21.0005	21.0006	21.0007	21.0009	21.001	21.0012	21.0014	21.0016	21.0018	21.002	21.0023	21.0026	21.003	21.0034	21.0039	21.0044	21.0049	21.0055	21.0062	21.007	21.0078	21.0088	21.0098	21.0109	21.0122	21.0135	21.015	21.0167	21.0184	21.0204	21.0225	21.0248	21.0273	21.0299	21.0328
						0.00744		21	21.0001	21.0001	21.0002	21.0003	21.0003	21.0004	21.0005	21.0006	21.0007	21.0009	21.001	21.0012	21.0014	21.0016	21.0018	21.002	21.0023	21.0027	21.003	21.0034	21.0039	21.0044	21.0049	21.0055	21.0062	21.007	21.0078	21.0088	21.0098	21.0109	21.0122	21.0135	21.015	21.0167	21.0185	21.0204	21.0225	21.0248	21.0273	21.03	21.0329
						0.007445		21	21.0001	21.0001	21.0002	21.0003	21.0003	21.0004	21.0005	21.0006	21.0007	21.0009	21.001	21.0012	21.0014	21.0016	21.0018	21.002	21.0023	21.0027	21.003	21.0034	21.0039	21.0044	21.0049	21.0056	21.0062	21.007	21.0079	21.0088	21.0098	21.011	21.0122	21.0136	21.0151	21.0167	21.0185	21.0204	21.0226	21.0248	21.0273	21.03	21.0329
						0.00745		21	21.0001	21.0001	21.0002	21.0003	21.0004	21.0004	21.0005	21.0006	21.0007	21.0009	21.001	21.0012	21.0014	21.0016	21.0018	21.0021	21.0023	21.0027	21.003	21.0034	21.0039	21.0044	21.0049	21.0056	21.0063	21.007	21.0079	21.0088	21.0098	21.011	21.0122	21.0136	21.0151	21.0167	21.0185	21.0205	21.0226	21.0249	21.0274	21.0301	21.033
						0.007455		21	21.0001	21.0001	21.0002	21.0003	21.0004	21.0004	21.0005	21.0006	21.0008	21.0009	21.001	21.0012	21.0014	21.0016	21.0018	21.0021	21.0023	21.0027	21.003	21.0034	21.0039	21.0044	21.005	21.0056	21.0063	21.007	21.0079	21.0088	21.0099	21.011	21.0123	21.0136	21.0151	21.0168	21.0185	21.0205	21.0226	21.0249	21.0274	21.0301	21.033
						0.00746		21	21.0001	21.0001	21.0002	21.0003	21.0004	21.0004	21.0005	21.0006	21.0008	21.0009	21.001	21.0012	21.0014	21.0016	21.0018	21.0021	21.0024	21.0027	21.003	21.0034	21.0039	21.0044	21.005	21.0056	21.0063	21.0071	21.0079	21.0088	21.0099	21.011	21.0123	21.0136	21.0151	21.0168	21.0186	21.0205	21.0226	21.0249	21.0274	21.0301	21.033
						0.007465		21	21.0001	21.0001	21.0002	21.0003	21.0004	21.0004	21.0005	21.0006	21.0008	21.0009	21.001	21.0012	21.0014	21.0016	21.0018	21.0021	21.0024	21.0027	21.0031	21.0035	21.0039	21.0044	21.005	21.0056	21.0063	21.0071	21.0079	21.0089	21.0099	21.011	21.0123	21.0137	21.0152	21.0168	21.0186	21.0206	21.0227	21.025	21.0275	21.0302	21.0331
						0.00747		21	21.0001	21.0001	21.0002	21.0003	21.0004	21.0004	21.0005	21.0006	21.0008	21.0009	21.001	21.0012	21.0014	21.0016	21.0018	21.0021	21.0024	21.0027	21.0031	21.0035	21.0039	21.0044	21.005	21.0056	21.0063	21.0071	21.0079	21.0089	21.0099	21.0111	21.0123	21.0137	21.0152	21.0168	21.0186	21.0206	21.0227	21.025	21.0275	21.0302	21.0331
						0.007475		21	21.0001	21.0001	21.0002	21.0003	21.0004	21.0004	21.0005	21.0006	21.0008	21.0009	21.001	21.0012	21.0014	21.0016	21.0018	21.0021	21.0024	21.0027	21.0031	21.0035	21.0039	21.0044	21.005	21.0056	21.0063	21.0071	21.008	21.0089	21.0099	21.0111	21.0123	21.0137	21.0152	21.0169	21.0187	21.0206	21.0227	21.025	21.0275	21.0302	21.0331
						0.00748		21	21.0001	21.0001	21.0002	21.0003	21.0004	21.0004	21.0005	21.0006	21.0008	21.0009	21.001	21.0012	21.0014	21.0016	21.0018	21.0021	21.0024	21.0027	21.0031	21.0035	21.0039	21.0045	21.005	21.0056	21.0063	21.0071	21.008	21.0089	21.01	21.0111	21.0124	21.0137	21.0152	21.0169	21.0187	21.0206	21.0228	21.0251	21.0276	21.0303	21.0332
						0.007485		21	21.0001	21.0001	21.0002	21.0003	21.0004	21.0004	21.0005	21.0006	21.0008	21.0009	21.001	21.0012	21.0014	21.0016	21.0018	21.0021	21.0024	21.0027	21.0031	21.0035	21.004	21.0045	21.005	21.0057	21.0064	21.0071	21.008	21.0089	21.01	21.0111	21.0124	21.0138	21.0153	21.0169	21.0187	21.0207	21.0228	21.0251	21.0276	21.0303	21.0332
						0.00749		21	21.0001	21.0001	21.0002	21.0003	21.0004	21.0004	21.0005	21.0007	21.0008	21.0009	21.001	21.0012	21.0014	21.0016	21.0018	21.0021	21.0024	21.0027	21.0031	21.0035	21.004	21.0045	21.005	21.0057	21.0064	21.0072	21.008	21.009	21.01	21.0111	21.0124	21.0138	21.0153	21.0169	21.0187	21.0207	21.0228	21.0251	21.0276	21.0303	21.0333
						0.007495		21	21.0001	21.0001	21.0002	21.0003	21.0004	21.0005	21.0005	21.0007	21.0008	21.0009	21.0011	21.0012	21.0014	21.0016	21.0018	21.0021	21.0024	21.0027	21.0031	21.0035	21.004	21.0045	21.0051	21.0057	21.0064	21.0072	21.008	21.009	21.01	21.0112	21.0124	21.0138	21.0153	21.017	21.0188	21.0207	21.0229	21.0252	21.0277	21.0304	21.0333
						0.0075		21	21.0001	21.0001	21.0002	21.0003	21.0004	21.0005	21.0005	21.0007	21.0008	21.0009	21.0011	21.0012	21.0014	21.0016	21.0019	21.0021	21.0024	21.0027	21.0031	21.0035	21.004	21.0045	21.0051	21.0057	21.0064	21.0072	21.008	21.009	21.01	21.0112	21.0125	21.0138	21.0153	21.017	21.0188	21.0208	21.0229	21.0252	21.0277	21.0304	21.0333
						0.007505		21	21.0001	21.0001	21.0002	21.0003	21.0004	21.0005	21.0006	21.0007	21.0008	21.0009	21.0011	21.0012	21.0014	21.0016	21.0019	21.0021	21.0024	21.0027	21.0031	21.0035	21.004	21.0045	21.0051	21.0057	21.0064	21.0072	21.0081	21.009	21.0101	21.0112	21.0125	21.0139	21.0154	21.017	21.0188	21.0208	21.0229	21.0252	21.0277	21.0305	21.0334
						0.00751		21	21.0001	21.0001	21.0002	21.0003	21.0004	21.0005	21.0006	21.0007	21.0008	21.0009	21.0011	21.0012	21.0014	21.0016	21.0019	21.0021	21.0024	21.0028	21.0031	21.0035	21.004	21.0045	21.0051	21.0057	21.0064	21.0072	21.0081	21.009	21.0101	21.0112	21.0125	21.0139	21.0154	21.0171	21.0189	21.0208	21.023	21.0253	21.0278	21.0305	21.0334
						0.007515		21	21.0001	21.0001	21.0002	21.0003	21.0004	21.0005	21.0006	21.0007	21.0008	21.0009	21.0011	21.0012	21.0014	21.0016	21.0019	21.0021	21.0024	21.0028	21.0031	21.0036	21.004	21.0045	21.0051	21.0057	21.0064	21.0072	21.0081	21.009	21.0101	21.0113	21.0125	21.0139	21.0154	21.0171	21.0189	21.0209	21.023	21.0253	21.0278	21.0305	21.0335
						0.00752		21	21.0001	21.0001	21.0002	21.0003	21.0004	21.0005	21.0006	21.0007	21.0008	21.0009	21.0011	21.0012	21.0014	21.0016	21.0019	21.0021	21.0024	21.0028	21.0031	21.0036	21.004	21.0045	21.0051	21.0058	21.0065	21.0072	21.0081	21.0091	21.0101	21.0113	21.0125	21.0139	21.0154	21.0171	21.0189	21.0209	21.023	21.0253	21.0279	21.0306	21.0335
						0.007525		21	21.0001	21.0001	21.0002	21.0003	21.0004	21.0005	21.0006	21.0007	21.0008	21.0009	21.0011	21.0012	21.0014	21.0016	21.0019	21.0021	21.0024	21.0028	21.0032	21.0036	21.004	21.0046	21.0051	21.0058	21.0065	21.0073	21.0081	21.0091	21.0101	21.0113	21.0126	21.014	21.0155	21.0171	21.0189	21.0209	21.0231	21.0254	21.0279	21.0306	21.0335
						0.00753		21	21.0001	21.0001	21.0002	21.0003	21.0004	21.0005	21.0006	21.0007	21.0008	21.0009	21.0011	21.0012	21.0014	21.0016	21.0019	21.0022	21.0025	21.0028	21.0032	21.0036	21.004	21.0046	21.0051	21.0058	21.0065	21.0073	21.0081	21.0091	21.0102	21.0113	21.0126	21.014	21.0155	21.0172	21.019	21.0209	21.0231	21.0254	21.0279	21.0306	21.0336
						0.007535		21	21.0001	21.0001	21.0002	21.0003	21.0004	21.0005	21.0006	21.0007	21.0008	21.0009	21.0011	21.0013	21.0014	21.0017	21.0019	21.0022	21.0025	21.0028	21.0032	21.0036	21.0041	21.0046	21.0052	21.0058	21.0065	21.0073	21.0082	21.0091	21.0102	21.0113	21.0126	21.014	21.0155	21.0172	21.019	21.021	21.0231	21.0254	21.028	21.0307	21.0336
						0.00754		21	21.0001	21.0001	21.0002	21.0003	21.0004	21.0005	21.0006	21.0007	21.0008	21.0009	21.0011	21.0013	21.0014	21.0017	21.0019	21.0022	21.0025	21.0028	21.0032	21.0036	21.0041	21.0046	21.0052	21.0058	21.0065	21.0073	21.0082	21.0091	21.0102	21.0114	21.0126	21.014	21.0156	21.0172	21.019	21.021	21.0232	21.0255	21.028	21.0307	21.0336
						0.007545		21	21.0001	21.0001	21.0002	21.0003	21.0004	21.0005	21.0006	21.0007	21.0008	21.0009	21.0011	21.0013	21.0014	21.0017	21.0019	21.0022	21.0025	21.0028	21.0032	21.0036	21.0041	21.0046	21.0052	21.0058	21.0065	21.0073	21.0082	21.0092	21.0102	21.0114	21.0127	21.014	21.0156	21.0172	21.0191	21.021	21.0232	21.0255	21.028	21.0307	21.0337
						0.00755		21	21.0001	21.0001	21.0002	21.0003	21.0004	21.0005	21.0006	21.0007	21.0008	21.0009	21.0011	21.0013	21.0015	21.0017	21.0019	21.0022	21.0025	21.0028	21.0032	21.0036	21.0041	21.0046	21.0052	21.0058	21.0065	21.0073	21.0082	21.0092	21.0102	21.0114	21.0127	21.0141	21.0156	21.0173	21.0191	21.0211	21.0232	21.0255	21.0281	21.0308	21.0337
						0.007555		21	21.0001	21.0001	21.0002	21.0003	21.0004	21.0005	21.0006	21.0007	21.0008	21.0009	21.0011	21.0013	21.0015	21.0017	21.0019	21.0022	21.0025	21.0028	21.0032	21.0036	21.0041	21.0046	21.0052	21.0058	21.0066	21.0074	21.0082	21.0092	21.0103	21.0114	21.0127	21.0141	21.0156	21.0173	21.0191	21.0211	21.0232	21.0256	21.0281	21.0308	21.0338
						0.00756		21	21.0001	21.0001	21.0002	21.0003	21.0004	21.0005	21.0006	21.0007	21.0008	21.0009	21.0011	21.0013	21.0015	21.0017	21.0019	21.0022	21.0025	21.0028	21.0032	21.0036	21.0041	21.0046	21.0052	21.0059	21.0066	21.0074	21.0082	21.0092	21.0103	21.0114	21.0127	21.0141	21.0157	21.0173	21.0191	21.0211	21.0233	21.0256	21.0281	21.0309	21.0338
						0.007565		21	21.0001	21.0001	21.0002	21.0003	21.0004	21.0005	21.0006	21.0007	21.0008	21.0009	21.0011	21.0013	21.0015	21.0017	21.0019	21.0022	21.0025	21.0028	21.0032	21.0036	21.0041	21.0046	21.0052	21.0059	21.0066	21.0074	21.0083	21.0092	21.0103	21.0115	21.0127	21.0141	21.0157	21.0174	21.0192	21.0212	21.0233	21.0256	21.0282	21.0309	21.0338
						0.00757		21	21.0001	21.0001	21.0002	21.0003	21.0004	21.0005	21.0006	21.0007	21.0008	21.001	21.0011	21.0013	21.0015	21.0017	21.0019	21.0022	21.0025	21.0028	21.0032	21.0037	21.0041	21.0047	21.0052	21.0059	21.0066	21.0074	21.0083	21.0092	21.0103	21.0115	21.0128	21.0142	21.0157	21.0174	21.0192	21.0212	21.0233	21.0257	21.0282	21.0309	21.0339
						0.007575		21	21.0001	21.0001	21.0002	21.0003	21.0004	21.0005	21.0006	21.0007	21.0008	21.001	21.0011	21.0013	21.0015	21.0017	21.0019	21.0022	21.0025	21.0029	21.0032	21.0037	21.0041	21.0047	21.0052	21.0059	21.0066	21.0074	21.0083	21.0093	21.0103	21.0115	21.0128	21.0142	21.0157	21.0174	21.0192	21.0212	21.0234	21.0257	21.0282	21.031	21.0339
						0.00758		21	21.0001	21.0001	21.0002	21.0003	21.0004	21.0005	21.0006	21.0007	21.0008	21.001	21.0011	21.0013	21.0015	21.0017	21.0019	21.0022	21.0025	21.0029	21.0032	21.0037	21.0041	21.0047	21.0053	21.0059	21.0066	21.0074	21.0083	21.0093	21.0103	21.0115	21.0128	21.0142	21.0158	21.0174	21.0193	21.0212	21.0234	21.0257	21.0283	21.031	21.0339
						0.007585		21	21.0001	21.0001	21.0002	21.0003	21.0004	21.0005	21.0006	21.0007	21.0008	21.001	21.0011	21.0013	21.0015	21.0017	21.0019	21.0022	21.0025	21.0029	21.0033	21.0037	21.0042	21.0047	21.0053	21.0059	21.0066	21.0074	21.0083	21.0093	21.0104	21.0115	21.0128	21.0142	21.0158	21.0175	21.0193	21.0213	21.0234	21.0258	21.0283	21.031	21.034
						0.00759		21	21.0001	21.0001	21.0002	21.0003	21.0004	21.0005	21.0006	21.0007	21.0008	21.001	21.0011	21.0013	21.0015	21.0017	21.002	21.0022	21.0025	21.0029	21.0033	21.0037	21.0042	21.0047	21.0053	21.0059	21.0067	21.0075	21.0083	21.0093	21.0104	21.0116	21.0129	21.0143	21.0158	21.0175	21.0193	21.0213	21.0235	21.0258	21.0283	21.0311	21.034
						0.007595		21	21.0001	21.0001	21.0002	21.0003	21.0004	21.0005	21.0006	21.0007	21.0008	21.001	21.0011	21.0013	21.0015	21.0017	21.002	21.0022	21.0025	21.0029	21.0033	21.0037	21.0042	21.0047	21.0053	21.006	21.0067	21.0075	21.0084	21.0093	21.0104	21.0116	21.0129	21.0143	21.0158	21.0175	21.0193	21.0213	21.0235	21.0258	21.0284	21.0311	21.0341
						0.0076		21	21.0001	21.0001	21.0002	21.0003	21.0004	21.0005	21.0006	21.0007	21.0008	21.001	21.0011	21.0013	21.0015	21.0017	21.002	21.0022	21.0025	21.0029	21.0033	21.0037	21.0042	21.0047	21.0053	21.006	21.0067	21.0075	21.0084	21.0094	21.0104	21.0116	21.0129	21.0143	21.0159	21.0175	21.0194	21.0214	21.0235	21.0259	21.0284	21.0311	21.0341
						0.007605		21	21.0001	21.0001	21.0002	21.0003	21.0004	21.0005	21.0006	21.0007	21.0008	21.001	21.0011	21.0013	21.0015	21.0017	21.002	21.0022	21.0026	21.0029	21.0033	21.0037	21.0042	21.0047	21.0053	21.006	21.0067	21.0075	21.0084	21.0094	21.0104	21.0116	21.0129	21.0143	21.0159	21.0176	21.0194	21.0214	21.0236	21.0259	21.0284	21.0312	21.0341
						0.00761		21	21.0001	21.0001	21.0002	21.0003	21.0004	21.0005	21.0006	21.0007	21.0008	21.001	21.0011	21.0013	21.0015	21.0017	21.002	21.0023	21.0026	21.0029	21.0033	21.0037	21.0042	21.0047	21.0053	21.006	21.0067	21.0075	21.0084	21.0094	21.0105	21.0116	21.0129	21.0144	21.0159	21.0176	21.0194	21.0214	21.0236	21.0259	21.0285	21.0312	21.0342
						0.007615		21	21.0001	21.0001	21.0002	21.0003	21.0004	21.0005	21.0006	21.0007	21.0008	21.001	21.0011	21.0013	21.0015	21.0017	21.002	21.0023	21.0026	21.0029	21.0033	21.0037	21.0042	21.0048	21.0053	21.006	21.0067	21.0075	21.0084	21.0094	21.0105	21.0117	21.013	21.0144	21.0159	21.0176	21.0195	21.0215	21.0236	21.026	21.0285	21.0312	21.0342
						0.00762		21	21.0001	21.0001	21.0002	21.0003	21.0004	21.0005	21.0006	21.0007	21.0008	21.001	21.0011	21.0013	21.0015	21.0017	21.002	21.0023	21.0026	21.0029	21.0033	21.0037	21.0042	21.0048	21.0054	21.006	21.0067	21.0076	21.0084	21.0094	21.0105	21.0117	21.013	21.0144	21.016	21.0176	21.0195	21.0215	21.0237	21.026	21.0285	21.0313	21.0342
						0.007625		21	21.0001	21.0001	21.0002	21.0003	21.0004	21.0005	21.0006	21.0007	21.0008	21.001	21.0011	21.0013	21.0015	21.0017	21.002	21.0023	21.0026	21.0029	21.0033	21.0038	21.0042	21.0048	21.0054	21.006	21.0068	21.0076	21.0085	21.0094	21.0105	21.0117	21.013	21.0144	21.016	21.0177	21.0195	21.0215	21.0237	21.026	21.0286	21.0313	21.0343
						0.00763		21	21.0001	21.0001	21.0002	21.0003	21.0004	21.0005	21.0006	21.0007	21.0008	21.001	21.0011	21.0013	21.0015	21.0018	21.002	21.0023	21.0026	21.0029	21.0033	21.0038	21.0042	21.0048	21.0054	21.006	21.0068	21.0076	21.0085	21.0095	21.0105	21.0117	21.013	21.0145	21.016	21.0177	21.0195	21.0215	21.0237	21.0261	21.0286	21.0314	21.0343
						0.007635		21	21.0001	21.0001	21.0002	21.0003	21.0004	21.0005	21.0006	21.0007	21.0008	21.001	21.0012	21.0013	21.0015	21.0018	21.002	21.0023	21.0026	21.0029	21.0033	21.0038	21.0043	21.0048	21.0054	21.0061	21.0068	21.0076	21.0085	21.0095	21.0106	21.0118	21.0131	21.0145	21.016	21.0177	21.0196	21.0216	21.0238	21.0261	21.0286	21.0314	21.0343
						0.00764		21	21.0001	21.0001	21.0002	21.0003	21.0004	21.0005	21.0006	21.0007	21.0009	21.001	21.0012	21.0013	21.0015	21.0018	21.002	21.0023	21.0026	21.003	21.0033	21.0038	21.0043	21.0048	21.0054	21.0061	21.0068	21.0076	21.0085	21.0095	21.0106	21.0118	21.0131	21.0145	21.0161	21.0178	21.0196	21.0216	21.0238	21.0261	21.0287	21.0314	21.0344
						0.007645		21	21.0001	21.0002	21.0002	21.0003	21.0004	21.0005	21.0006	21.0007	21.0009	21.001	21.0012	21.0013	21.0015	21.0018	21.002	21.0023	21.0026	21.003	21.0034	21.0038	21.0043	21.0048	21.0054	21.0061	21.0068	21.0076	21.0085	21.0095	21.0106	21.0118	21.0131	21.0145	21.0161	21.0178	21.0196	21.0216	21.0238	21.0262	21.0287	21.0315	21.0344
						0.00765		21	21.0001	21.0002	21.0002	21.0003	21.0004	21.0005	21.0006	21.0007	21.0009	21.001	21.0012	21.0013	21.0015	21.0018	21.002	21.0023	21.0026	21.003	21.0034	21.0038	21.0043	21.0048	21.0054	21.0061	21.0068	21.0077	21.0085	21.0095	21.0106	21.0118	21.0131	21.0145	21.0161	21.0178	21.0197	21.0217	21.0238	21.0262	21.0288	21.0315	21.0345
						0.007655		21	21.0001	21.0002	21.0002	21.0003	21.0004	21.0005	21.0006	21.0007	21.0009	21.001	21.0012	21.0013	21.0016	21.0018	21.002	21.0023	21.0026	21.003	21.0034	21.0038	21.0043	21.0048	21.0054	21.0061	21.0069	21.0077	21.0086	21.0096	21.0106	21.0118	21.0131	21.0146	21.0161	21.0178	21.0197	21.0217	21.0239	21.0262	21.0288	21.0315	21.0345
						0.00766		21	21.0001	21.0002	21.0002	21.0003	21.0004	21.0005	21.0006	21.0007	21.0009	21.001	21.0012	21.0014	21.0016	21.0018	21.002	21.0023	21.0026	21.003	21.0034	21.0038	21.0043	21.0049	21.0055	21.0061	21.0069	21.0077	21.0086	21.0096	21.0107	21.0119	21.0132	21.0146	21.0162	21.0179	21.0197	21.0217	21.0239	21.0263	21.0288	21.0316	21.0345
						0.007665		21	21.0001	21.0002	21.0002	21.0003	21.0004	21.0005	21.0006	21.0007	21.0009	21.001	21.0012	21.0014	21.0016	21.0018	21.002	21.0023	21.0026	21.003	21.0034	21.0038	21.0043	21.0049	21.0055	21.0061	21.0069	21.0077	21.0086	21.0096	21.0107	21.0119	21.0132	21.0146	21.0162	21.0179	21.0197	21.0218	21.0239	21.0263	21.0289	21.0316	21.0346
						0.00767		21	21.0001	21.0002	21.0002	21.0003	21.0004	21.0005	21.0006	21.0007	21.0009	21.001	21.0012	21.0014	21.0016	21.0018	21.002	21.0023	21.0026	21.003	21.0034	21.0038	21.0043	21.0049	21.0055	21.0062	21.0069	21.0077	21.0086	21.0096	21.0107	21.0119	21.0132	21.0146	21.0162	21.0179	21.0198	21.0218	21.024	21.0263	21.0289	21.0316	21.0346
						0.007675		21	21.0001	21.0002	21.0002	21.0003	21.0004	21.0005	21.0006	21.0007	21.0009	21.001	21.0012	21.0014	21.0016	21.0018	21.0021	21.0023	21.0027	21.003	21.0034	21.0039	21.0043	21.0049	21.0055	21.0062	21.0069	21.0077	21.0086	21.0096	21.0107	21.0119	21.0132	21.0147	21.0162	21.0179	21.0198	21.0218	21.024	21.0264	21.0289	21.0317	21.0346
						0.00768		21	21.0001	21.0002	21.0002	21.0003	21.0004	21.0005	21.0006	21.0007	21.0009	21.001	21.0012	21.0014	21.0016	21.0018	21.0021	21.0023	21.0027	21.003	21.0034	21.0039	21.0044	21.0049	21.0055	21.0062	21.0069	21.0077	21.0086	21.0096	21.0107	21.0119	21.0133	21.0147	21.0163	21.018	21.0198	21.0218	21.024	21.0264	21.029	21.0317	21.0347
						0.007685		21	21.0001	21.0002	21.0002	21.0003	21.0004	21.0005	21.0006	21.0007	21.0009	21.001	21.0012	21.0014	21.0016	21.0018	21.0021	21.0024	21.0027	21.003	21.0034	21.0039	21.0044	21.0049	21.0055	21.0062	21.0069	21.0078	21.0087	21.0097	21.0108	21.012	21.0133	21.0147	21.0163	21.018	21.0199	21.0219	21.0241	21.0264	21.029	21.0317	21.0347
						0.00769		21	21.0001	21.0002	21.0002	21.0003	21.0004	21.0005	21.0006	21.0007	21.0009	21.001	21.0012	21.0014	21.0016	21.0018	21.0021	21.0024	21.0027	21.003	21.0034	21.0039	21.0044	21.0049	21.0055	21.0062	21.007	21.0078	21.0087	21.0097	21.0108	21.012	21.0133	21.0147	21.0163	21.018	21.0199	21.0219	21.0241	21.0265	21.029	21.0318	21.0348
						0.007695		21	21.0001	21.0002	21.0002	21.0003	21.0004	21.0005	21.0006	21.0007	21.0009	21.001	21.0012	21.0014	21.0016	21.0018	21.0021	21.0024	21.0027	21.003	21.0034	21.0039	21.0044	21.0049	21.0055	21.0062	21.007	21.0078	21.0087	21.0097	21.0108	21.012	21.0133	21.0148	21.0163	21.018	21.0199	21.0219	21.0241	21.0265	21.0291	21.0318	21.0348
						0.0077		21	21.0001	21.0002	21.0002	21.0003	21.0004	21.0005	21.0006	21.0008	21.0009	21.001	21.0012	21.0014	21.0016	21.0018	21.0021	21.0024	21.0027	21.0031	21.0035	21.0039	21.0044	21.0049	21.0056	21.0062	21.007	21.0078	21.0087	21.0097	21.0108	21.012	21.0133	21.0148	21.0164	21.0181	21.0199	21.022	21.0242	21.0265	21.0291	21.0319	21.0348
						0.007705		21	21.0001	21.0002	21.0002	21.0003	21.0004	21.0005	21.0006	21.0008	21.0009	21.001	21.0012	21.0014	21.0016	21.0018	21.0021	21.0024	21.0027	21.0031	21.0035	21.0039	21.0044	21.005	21.0056	21.0062	21.007	21.0078	21.0087	21.0097	21.0108	21.012	21.0134	21.0148	21.0164	21.0181	21.02	21.022	21.0242	21.0266	21.0291	21.0319	21.0349
						0.00771		21	21.0001	21.0002	21.0002	21.0003	21.0004	21.0005	21.0006	21.0008	21.0009	21.001	21.0012	21.0014	21.0016	21.0018	21.0021	21.0024	21.0027	21.0031	21.0035	21.0039	21.0044	21.005	21.0056	21.0063	21.007	21.0078	21.0088	21.0098	21.0109	21.0121	21.0134	21.0148	21.0164	21.0181	21.02	21.022	21.0242	21.0266	21.0292	21.0319	21.0349
						0.007715		21	21.0001	21.0002	21.0002	21.0003	21.0004	21.0005	21.0006	21.0008	21.0009	21.001	21.0012	21.0014	21.0016	21.0018	21.0021	21.0024	21.0027	21.0031	21.0035	21.0039	21.0044	21.005	21.0056	21.0063	21.007	21.0079	21.0088	21.0098	21.0109	21.0121	21.0134	21.0149	21.0164	21.0182	21.02	21.0221	21.0243	21.0266	21.0292	21.032	21.0349
						0.00772		21	21.0001	21.0002	21.0002	21.0003	21.0004	21.0005	21.0006	21.0008	21.0009	21.001	21.0012	21.0014	21.0016	21.0018	21.0021	21.0024	21.0027	21.0031	21.0035	21.0039	21.0044	21.005	21.0056	21.0063	21.007	21.0079	21.0088	21.0098	21.0109	21.0121	21.0134	21.0149	21.0165	21.0182	21.0201	21.0221	21.0243	21.0267	21.0292	21.032	21.035
						0.007725		21	21.0001	21.0002	21.0002	21.0003	21.0004	21.0005	21.0006	21.0008	21.0009	21.0011	21.0012	21.0014	21.0016	21.0019	21.0021	21.0024	21.0027	21.0031	21.0035	21.0039	21.0044	21.005	21.0056	21.0063	21.0071	21.0079	21.0088	21.0098	21.0109	21.0121	21.0135	21.0149	21.0165	21.0182	21.0201	21.0221	21.0243	21.0267	21.0293	21.032	21.035
						0.00773		21	21.0001	21.0002	21.0002	21.0003	21.0004	21.0005	21.0006	21.0008	21.0009	21.0011	21.0012	21.0014	21.0016	21.0019	21.0021	21.0024	21.0027	21.0031	21.0035	21.004	21.0045	21.005	21.0056	21.0063	21.0071	21.0079	21.0088	21.0098	21.0109	21.0121	21.0135	21.0149	21.0165	21.0182	21.0201	21.0221	21.0243	21.0267	21.0293	21.0321	21.0351
						0.007735		21	21.0001	21.0002	21.0002	21.0003	21.0004	21.0005	21.0006	21.0008	21.0009	21.0011	21.0012	21.0014	21.0016	21.0019	21.0021	21.0024	21.0027	21.0031	21.0035	21.004	21.0045	21.005	21.0056	21.0063	21.0071	21.0079	21.0088	21.0098	21.011	21.0122	21.0135	21.015	21.0165	21.0183	21.0201	21.0222	21.0244	21.0268	21.0293	21.0321	21.0351
						0.00774		21	21.0001	21.0002	21.0002	21.0003	21.0004	21.0005	21.0006	21.0008	21.0009	21.0011	21.0012	21.0014	21.0016	21.0019	21.0021	21.0024	21.0028	21.0031	21.0035	21.004	21.0045	21.005	21.0057	21.0063	21.0071	21.0079	21.0089	21.0099	21.011	21.0122	21.0135	21.015	21.0166	21.0183	21.0202	21.0222	21.0244	21.0268	21.0294	21.0321	21.0351
						0.007745		21	21.0001	21.0002	21.0002	21.0003	21.0004	21.0005	21.0007	21.0008	21.0009	21.0011	21.0012	21.0014	21.0016	21.0019	21.0021	21.0024	21.0028	21.0031	21.0035	21.004	21.0045	21.0051	21.0057	21.0064	21.0071	21.008	21.0089	21.0099	21.011	21.0122	21.0135	21.015	21.0166	21.0183	21.0202	21.0222	21.0244	21.0268	21.0294	21.0322	21.0352
						0.00775		21	21.0001	21.0002	21.0002	21.0003	21.0004	21.0005	21.0007	21.0008	21.0009	21.0011	21.0012	21.0014	21.0016	21.0019	21.0021	21.0024	21.0028	21.0031	21.0035	21.004	21.0045	21.0051	21.0057	21.0064	21.0071	21.008	21.0089	21.0099	21.011	21.0122	21.0136	21.015	21.0166	21.0183	21.0202	21.0223	21.0245	21.0269	21.0294	21.0322	21.0352
						0.007755		21	21.0001	21.0002	21.0002	21.0003	21.0004	21.0005	21.0007	21.0008	21.0009	21.0011	21.0012	21.0014	21.0016	21.0019	21.0021	21.0024	21.0028	21.0031	21.0035	21.004	21.0045	21.0051	21.0057	21.0064	21.0071	21.008	21.0089	21.0099	21.011	21.0123	21.0136	21.015	21.0166	21.0184	21.0203	21.0223	21.0245	21.0269	21.0295	21.0322	21.0352
						0.00776		21	21.0001	21.0002	21.0002	21.0003	21.0004	21.0005	21.0007	21.0008	21.0009	21.0011	21.0012	21.0014	21.0017	21.0019	21.0022	21.0024	21.0028	21.0031	21.0036	21.004	21.0045	21.0051	21.0057	21.0064	21.0072	21.008	21.0089	21.0099	21.0111	21.0123	21.0136	21.0151	21.0167	21.0184	21.0203	21.0223	21.0245	21.0269	21.0295	21.0323	21.0353
						0.007765		21	21.0001	21.0002	21.0002	21.0003	21.0004	21.0005	21.0007	21.0008	21.0009	21.0011	21.0013	21.0014	21.0017	21.0019	21.0022	21.0025	21.0028	21.0032	21.0036	21.004	21.0045	21.0051	21.0057	21.0064	21.0072	21.008	21.0089	21.01	21.0111	21.0123	21.0136	21.0151	21.0167	21.0184	21.0203	21.0224	21.0246	21.027	21.0295	21.0323	21.0353
						0.00777		21	21.0001	21.0002	21.0003	21.0003	21.0004	21.0005	21.0007	21.0008	21.0009	21.0011	21.0013	21.0014	21.0017	21.0019	21.0022	21.0025	21.0028	21.0032	21.0036	21.004	21.0045	21.0051	21.0057	21.0064	21.0072	21.008	21.009	21.01	21.0111	21.0123	21.0137	21.0151	21.0167	21.0184	21.0203	21.0224	21.0246	21.027	21.0296	21.0324	21.0353
						0.007775		21	21.0001	21.0002	21.0003	21.0003	21.0004	21.0005	21.0007	21.0008	21.0009	21.0011	21.0013	21.0015	21.0017	21.0019	21.0022	21.0025	21.0028	21.0032	21.0036	21.004	21.0046	21.0051	21.0057	21.0064	21.0072	21.008	21.009	21.01	21.0111	21.0123	21.0137	21.0151	21.0167	21.0185	21.0204	21.0224	21.0246	21.027	21.0296	21.0324	21.0354
						0.00778		21	21.0001	21.0002	21.0003	21.0003	21.0004	21.0005	21.0007	21.0008	21.0009	21.0011	21.0013	21.0015	21.0017	21.0019	21.0022	21.0025	21.0028	21.0032	21.0036	21.0041	21.0046	21.0051	21.0058	21.0065	21.0072	21.0081	21.009	21.01	21.0111	21.0124	21.0137	21.0152	21.0168	21.0185	21.0204	21.0224	21.0247	21.0271	21.0296	21.0324	21.0354
						0.007785		21	21.0001	21.0002	21.0003	21.0003	21.0004	21.0006	21.0007	21.0008	21.0009	21.0011	21.0013	21.0015	21.0017	21.0019	21.0022	21.0025	21.0028	21.0032	21.0036	21.0041	21.0046	21.0051	21.0058	21.0065	21.0072	21.0081	21.009	21.01	21.0112	21.0124	21.0137	21.0152	21.0168	21.0185	21.0204	21.0225	21.0247	21.0271	21.0297	21.0325	21.0355
						0.00779		21	21.0001	21.0002	21.0003	21.0003	21.0004	21.0006	21.0007	21.0008	21.0009	21.0011	21.0013	21.0015	21.0017	21.0019	21.0022	21.0025	21.0028	21.0032	21.0036	21.0041	21.0046	21.0052	21.0058	21.0065	21.0072	21.0081	21.009	21.01	21.0112	21.0124	21.0137	21.0152	21.0168	21.0186	21.0204	21.0225	21.0247	21.0271	21.0297	21.0325	21.0355
						0.007795		21	21.0001	21.0002	21.0003	21.0003	21.0004	21.0006	21.0007	21.0008	21.0009	21.0011	21.0013	21.0015	21.0017	21.0019	21.0022	21.0025	21.0028	21.0032	21.0036	21.0041	21.0046	21.0052	21.0058	21.0065	21.0073	21.0081	21.009	21.0101	21.0112	21.0124	21.0138	21.0152	21.0168	21.0186	21.0205	21.0225	21.0247	21.0271	21.0297	21.0325	21.0355
						0.0078		21	21.0001	21.0002	21.0003	21.0003	21.0004	21.0006	21.0007	21.0008	21.0009	21.0011	21.0013	21.0015	21.0017	21.0019	21.0022	21.0025	21.0028	21.0032	21.0036	21.0041	21.0046	21.0052	21.0058	21.0065	21.0073	21.0081	21.0091	21.0101	21.0112	21.0124	21.0138	21.0153	21.0169	21.0186	21.0205	21.0226	21.0248	21.0272	21.0298	21.0326	21.0356
						0.007805		21	21.0001	21.0002	21.0003	21.0004	21.0005	21.0006	21.0007	21.0008	21.0009	21.0011	21.0013	21.0015	21.0017	21.0019	21.0022	21.0025	21.0028	21.0032	21.0036	21.0041	21.0046	21.0052	21.0058	21.0065	21.0073	21.0081	21.0091	21.0101	21.0112	21.0125	21.0138	21.0153	21.0169	21.0186	21.0205	21.0226	21.0248	21.0272	21.0298	21.0326	21.0356
						0.00781		21	21.0001	21.0002	21.0003	21.0004	21.0005	21.0006	21.0007	21.0008	21.001	21.0011	21.0013	21.0015	21.0017	21.0019	21.0022	21.0025	21.0029	21.0032	21.0036	21.0041	21.0046	21.0052	21.0058	21.0065	21.0073	21.0082	21.0091	21.0101	21.0113	21.0125	21.0138	21.0153	21.0169	21.0187	21.0206	21.0226	21.0248	21.0272	21.0298	21.0326	21.0356
						0.007815		21	21.0001	21.0002	21.0003	21.0004	21.0005	21.0006	21.0007	21.0008	21.001	21.0011	21.0013	21.0015	21.0017	21.0019	21.0022	21.0025	21.0029	21.0032	21.0037	21.0041	21.0046	21.0052	21.0058	21.0065	21.0073	21.0082	21.0091	21.0101	21.0113	21.0125	21.0139	21.0153	21.0169	21.0187	21.0206	21.0226	21.0249	21.0273	21.0299	21.0327	21.0357
						0.00782		21	21.0001	21.0002	21.0003	21.0004	21.0005	21.0006	21.0007	21.0008	21.001	21.0011	21.0013	21.0015	21.0017	21.002	21.0022	21.0025	21.0029	21.0032	21.0037	21.0041	21.0047	21.0052	21.0059	21.0066	21.0073	21.0082	21.0091	21.0102	21.0113	21.0125	21.0139	21.0154	21.017	21.0187	21.0206	21.0227	21.0249	21.0273	21.0299	21.0327	21.0357
						0.007825		21	21.0001	21.0002	21.0003	21.0004	21.0005	21.0006	21.0007	21.0008	21.001	21.0011	21.0013	21.0015	21.0017	21.002	21.0022	21.0025	21.0029	21.0033	21.0037	21.0041	21.0047	21.0052	21.0059	21.0066	21.0074	21.0082	21.0091	21.0102	21.0113	21.0125	21.0139	21.0154	21.017	21.0187	21.0206	21.0227	21.0249	21.0273	21.0299	21.0327	21.0357
						0.00783		21	21.0001	21.0002	21.0003	21.0004	21.0005	21.0006	21.0007	21.0008	21.001	21.0011	21.0013	21.0015	21.0017	21.002	21.0022	21.0025	21.0029	21.0033	21.0037	21.0042	21.0047	21.0052	21.0059	21.0066	21.0074	21.0082	21.0092	21.0102	21.0113	21.0126	21.0139	21.0154	21.017	21.0188	21.0207	21.0227	21.025	21.0274	21.03	21.0328	21.0358
						0.007835		21	21.0001	21.0002	21.0003	21.0004	21.0005	21.0006	21.0007	21.0008	21.001	21.0011	21.0013	21.0015	21.0017	21.002	21.0022	21.0026	21.0029	21.0033	21.0037	21.0042	21.0047	21.0053	21.0059	21.0066	21.0074	21.0082	21.0092	21.0102	21.0113	21.0126	21.0139	21.0154	21.017	21.0188	21.0207	21.0228	21.025	21.0274	21.03	21.0328	21.0358
						0.00784		21	21.0001	21.0002	21.0003	21.0004	21.0005	21.0006	21.0007	21.0008	21.001	21.0011	21.0013	21.0015	21.0017	21.002	21.0023	21.0026	21.0029	21.0033	21.0037	21.0042	21.0047	21.0053	21.0059	21.0066	21.0074	21.0083	21.0092	21.0102	21.0114	21.0126	21.014	21.0155	21.0171	21.0188	21.0207	21.0228	21.025	21.0274	21.03	21.0328	21.0359
						0.007845		21	21.0001	21.0002	21.0003	21.0004	21.0005	21.0006	21.0007	21.0008	21.001	21.0011	21.0013	21.0015	21.0017	21.002	21.0023	21.0026	21.0029	21.0033	21.0037	21.0042	21.0047	21.0053	21.0059	21.0066	21.0074	21.0083	21.0092	21.0103	21.0114	21.0126	21.014	21.0155	21.0171	21.0189	21.0208	21.0228	21.0251	21.0275	21.0301	21.0329	21.0359
						0.00785		21	21.0001	21.0002	21.0003	21.0004	21.0005	21.0006	21.0007	21.0008	21.001	21.0011	21.0013	21.0015	21.0017	21.002	21.0023	21.0026	21.0029	21.0033	21.0037	21.0042	21.0047	21.0053	21.0059	21.0066	21.0074	21.0083	21.0092	21.0103	21.0114	21.0127	21.014	21.0155	21.0171	21.0189	21.0208	21.0229	21.0251	21.0275	21.0301	21.0329	21.0359
						0.007855		21	21.0001	21.0002	21.0003	21.0004	21.0005	21.0006	21.0007	21.0008	21.001	21.0011	21.0013	21.0015	21.0017	21.002	21.0023	21.0026	21.0029	21.0033	21.0037	21.0042	21.0047	21.0053	21.0059	21.0067	21.0074	21.0083	21.0092	21.0103	21.0114	21.0127	21.014	21.0155	21.0171	21.0189	21.0208	21.0229	21.0251	21.0275	21.0301	21.0329	21.036
						0.00786		21	21.0001	21.0002	21.0003	21.0004	21.0005	21.0006	21.0007	21.0008	21.001	21.0011	21.0013	21.0015	21.0017	21.002	21.0023	21.0026	21.0029	21.0033	21.0037	21.0042	21.0047	21.0053	21.006	21.0067	21.0075	21.0083	21.0093	21.0103	21.0114	21.0127	21.0141	21.0155	21.0172	21.0189	21.0208	21.0229	21.0252	21.0276	21.0302	21.033	21.036
						0.007865		21	21.0001	21.0002	21.0003	21.0004	21.0005	21.0006	21.0007	21.0008	21.001	21.0011	21.0013	21.0015	21.0018	21.002	21.0023	21.0026	21.0029	21.0033	21.0037	21.0042	21.0047	21.0053	21.006	21.0067	21.0075	21.0083	21.0093	21.0103	21.0115	21.0127	21.0141	21.0156	21.0172	21.019	21.0209	21.0229	21.0252	21.0276	21.0302	21.033	21.036
						0.00787		21	21.0001	21.0002	21.0003	21.0004	21.0005	21.0006	21.0007	21.0008	21.001	21.0012	21.0013	21.0015	21.0018	21.002	21.0023	21.0026	21.0029	21.0033	21.0038	21.0042	21.0048	21.0053	21.006	21.0067	21.0075	21.0083	21.0093	21.0103	21.0115	21.0127	21.0141	21.0156	21.0172	21.019	21.0209	21.023	21.0252	21.0276	21.0302	21.0331	21.0361
						0.007875		21	21.0001	21.0002	21.0003	21.0004	21.0005	21.0006	21.0007	21.0008	21.001	21.0012	21.0013	21.0015	21.0018	21.002	21.0023	21.0026	21.003	21.0033	21.0038	21.0042	21.0048	21.0054	21.006	21.0067	21.0075	21.0084	21.0093	21.0104	21.0115	21.0128	21.0141	21.0156	21.0172	21.019	21.0209	21.023	21.0252	21.0277	21.0303	21.0331	21.0361
						0.00788		21	21.0001	21.0002	21.0003	21.0004	21.0005	21.0006	21.0007	21.0008	21.001	21.0012	21.0013	21.0015	21.0018	21.002	21.0023	21.0026	21.003	21.0033	21.0038	21.0043	21.0048	21.0054	21.006	21.0067	21.0075	21.0084	21.0093	21.0104	21.0115	21.0128	21.0142	21.0156	21.0173	21.019	21.021	21.023	21.0253	21.0277	21.0303	21.0331	21.0361
						0.007885		21	21.0001	21.0002	21.0003	21.0004	21.0005	21.0006	21.0007	21.0008	21.001	21.0012	21.0013	21.0015	21.0018	21.002	21.0023	21.0026	21.003	21.0034	21.0038	21.0043	21.0048	21.0054	21.006	21.0067	21.0075	21.0084	21.0094	21.0104	21.0115	21.0128	21.0142	21.0157	21.0173	21.0191	21.021	21.0231	21.0253	21.0277	21.0303	21.0332	21.0362
						0.00789		21	21.0001	21.0002	21.0003	21.0004	21.0005	21.0006	21.0007	21.0008	21.001	21.0012	21.0013	21.0016	21.0018	21.002	21.0023	21.0026	21.003	21.0034	21.0038	21.0043	21.0048	21.0054	21.006	21.0068	21.0075	21.0084	21.0094	21.0104	21.0116	21.0128	21.0142	21.0157	21.0173	21.0191	21.021	21.0231	21.0253	21.0278	21.0304	21.0332	21.0362
						0.007895		21	21.0001	21.0002	21.0003	21.0004	21.0005	21.0006	21.0007	21.0009	21.001	21.0012	21.0014	21.0016	21.0018	21.002	21.0023	21.0026	21.003	21.0034	21.0038	21.0043	21.0048	21.0054	21.0061	21.0068	21.0076	21.0084	21.0094	21.0104	21.0116	21.0128	21.0142	21.0157	21.0173	21.0191	21.021	21.0231	21.0254	21.0278	21.0304	21.0332	21.0362
						0.0079		21	21.0001	21.0002	21.0003	21.0004	21.0005	21.0006	21.0007	21.0009	21.001	21.0012	21.0014	21.0016	21.0018	21.002	21.0023	21.0026	21.003	21.0034	21.0038	21.0043	21.0048	21.0054	21.0061	21.0068	21.0076	21.0084	21.0094	21.0105	21.0116	21.0129	21.0142	21.0157	21.0174	21.0191	21.0211	21.0231	21.0254	21.0278	21.0304	21.0333	21.0363
						0.007905		21	21.0001	21.0002	21.0003	21.0004	21.0005	21.0006	21.0007	21.0009	21.001	21.0012	21.0014	21.0016	21.0018	21.002	21.0023	21.0026	21.003	21.0034	21.0038	21.0043	21.0048	21.0054	21.0061	21.0068	21.0076	21.0085	21.0094	21.0105	21.0116	21.0129	21.0143	21.0158	21.0174	21.0192	21.0211	21.0232	21.0254	21.0279	21.0305	21.0333	21.0363
						0.00791		21	21.0001	21.0002	21.0003	21.0004	21.0005	21.0006	21.0007	21.0009	21.001	21.0012	21.0014	21.0016	21.0018	21.0021	21.0023	21.0027	21.003	21.0034	21.0038	21.0043	21.0048	21.0054	21.0061	21.0068	21.0076	21.0085	21.0094	21.0105	21.0116	21.0129	21.0143	21.0158	21.0174	21.0192	21.0211	21.0232	21.0255	21.0279	21.0305	21.0333	21.0364
						0.007915		21	21.0001	21.0002	21.0003	21.0004	21.0005	21.0006	21.0007	21.0009	21.001	21.0012	21.0014	21.0016	21.0018	21.0021	21.0023	21.0027	21.003	21.0034	21.0038	21.0043	21.0049	21.0054	21.0061	21.0068	21.0076	21.0085	21.0095	21.0105	21.0117	21.0129	21.0143	21.0158	21.0174	21.0192	21.0212	21.0232	21.0255	21.0279	21.0305	21.0334	21.0364
						0.00792		21	21.0001	21.0002	21.0003	21.0004	21.0005	21.0006	21.0007	21.0009	21.001	21.0012	21.0014	21.0016	21.0018	21.0021	21.0023	21.0027	21.003	21.0034	21.0038	21.0043	21.0049	21.0055	21.0061	21.0068	21.0076	21.0085	21.0095	21.0105	21.0117	21.013	21.0143	21.0158	21.0175	21.0193	21.0212	21.0233	21.0255	21.028	21.0306	21.0334	21.0364
						0.007925		21	21.0001	21.0002	21.0003	21.0004	21.0005	21.0006	21.0007	21.0009	21.001	21.0012	21.0014	21.0016	21.0018	21.0021	21.0024	21.0027	21.003	21.0034	21.0039	21.0043	21.0049	21.0055	21.0061	21.0069	21.0076	21.0085	21.0095	21.0105	21.0117	21.013	21.0144	21.0159	21.0175	21.0193	21.0212	21.0233	21.0256	21.028	21.0306	21.0334	21.0365
						0.00793		21	21.0001	21.0002	21.0003	21.0004	21.0005	21.0006	21.0007	21.0009	21.001	21.0012	21.0014	21.0016	21.0018	21.0021	21.0024	21.0027	21.003	21.0034	21.0039	21.0044	21.0049	21.0055	21.0061	21.0069	21.0077	21.0085	21.0095	21.0106	21.0117	21.013	21.0144	21.0159	21.0175	21.0193	21.0212	21.0233	21.0256	21.028	21.0306	21.0335	21.0365
						0.007935		21	21.0001	21.0002	21.0003	21.0004	21.0005	21.0006	21.0007	21.0009	21.001	21.0012	21.0014	21.0016	21.0018	21.0021	21.0024	21.0027	21.003	21.0034	21.0039	21.0044	21.0049	21.0055	21.0062	21.0069	21.0077	21.0086	21.0095	21.0106	21.0117	21.013	21.0144	21.0159	21.0175	21.0193	21.0213	21.0234	21.0256	21.0281	21.0307	21.0335	21.0365
						0.00794		21	21.0001	21.0002	21.0003	21.0004	21.0005	21.0006	21.0007	21.0009	21.001	21.0012	21.0014	21.0016	21.0018	21.0021	21.0024	21.0027	21.003	21.0034	21.0039	21.0044	21.0049	21.0055	21.0062	21.0069	21.0077	21.0086	21.0095	21.0106	21.0118	21.013	21.0144	21.0159	21.0176	21.0194	21.0213	21.0234	21.0256	21.0281	21.0307	21.0335	21.0366
						0.007945		21	21.0001	21.0002	21.0003	21.0004	21.0005	21.0006	21.0007	21.0009	21.001	21.0012	21.0014	21.0016	21.0018	21.0021	21.0024	21.0027	21.0031	21.0035	21.0039	21.0044	21.0049	21.0055	21.0062	21.0069	21.0077	21.0086	21.0096	21.0106	21.0118	21.0131	21.0144	21.016	21.0176	21.0194	21.0213	21.0234	21.0257	21.0281	21.0307	21.0336	21.0366
						0.00795		21	21.0001	21.0002	21.0003	21.0004	21.0005	21.0006	21.0007	21.0009	21.001	21.0012	21.0014	21.0016	21.0018	21.0021	21.0024	21.0027	21.0031	21.0035	21.0039	21.0044	21.0049	21.0055	21.0062	21.0069	21.0077	21.0086	21.0096	21.0106	21.0118	21.0131	21.0145	21.016	21.0176	21.0194	21.0213	21.0234	21.0257	21.0281	21.0308	21.0336	21.0366
						0.007955		21	21.0001	21.0002	21.0003	21.0004	21.0005	21.0006	21.0007	21.0009	21.001	21.0012	21.0014	21.0016	21.0018	21.0021	21.0024	21.0027	21.0031	21.0035	21.0039	21.0044	21.0049	21.0055	21.0062	21.0069	21.0077	21.0086	21.0096	21.0107	21.0118	21.0131	21.0145	21.016	21.0176	21.0194	21.0214	21.0235	21.0257	21.0282	21.0308	21.0336	21.0367
						0.00796		21	21.0001	21.0002	21.0003	21.0004	21.0005	21.0006	21.0007	21.0009	21.001	21.0012	21.0014	21.0016	21.0018	21.0021	21.0024	21.0027	21.0031	21.0035	21.0039	21.0044	21.005	21.0056	21.0062	21.0069	21.0078	21.0086	21.0096	21.0107	21.0118	21.0131	21.0145	21.016	21.0177	21.0195	21.0214	21.0235	21.0258	21.0282	21.0308	21.0337	21.0367
						0.007965		21	21.0001	21.0002	21.0003	21.0004	21.0005	21.0006	21.0007	21.0009	21.001	21.0012	21.0014	21.0016	21.0019	21.0021	21.0024	21.0027	21.0031	21.0035	21.0039	21.0044	21.005	21.0056	21.0062	21.007	21.0078	21.0087	21.0096	21.0107	21.0119	21.0131	21.0145	21.016	21.0177	21.0195	21.0214	21.0235	21.0258	21.0282	21.0309	21.0337	21.0367
						0.00797		21	21.0001	21.0002	21.0003	21.0004	21.0005	21.0006	21.0008	21.0009	21.001	21.0012	21.0014	21.0016	21.0019	21.0021	21.0024	21.0027	21.0031	21.0035	21.0039	21.0044	21.005	21.0056	21.0062	21.007	21.0078	21.0087	21.0096	21.0107	21.0119	21.0132	21.0146	21.0161	21.0177	21.0195	21.0215	21.0236	21.0258	21.0283	21.0309	21.0337	21.0368
						0.007975		21	21.0001	21.0002	21.0003	21.0004	21.0005	21.0006	21.0008	21.0009	21.0011	21.0012	21.0014	21.0016	21.0019	21.0021	21.0024	21.0027	21.0031	21.0035	21.0039	21.0044	21.005	21.0056	21.0063	21.007	21.0078	21.0087	21.0097	21.0107	21.0119	21.0132	21.0146	21.0161	21.0177	21.0195	21.0215	21.0236	21.0259	21.0283	21.0309	21.0338	21.0368
[truncated: 405 more rows]
[truncated: 160 more columns]

## Sheet: T(r,0) Smooth Profile
Smooth, Continuous Initial Profile T(r,0)
[truncated: 86 more rows]

[truncated: 1 more sheets: n(r,t) Numerical Solution]
